# Supplementary material for: Transposable element activity captures human pluripotent cell states
Source: EMBO Rep. 2024 Dec 12;26(2):329–52. doi: 10.1038/s44319-024-00343-y (PMC11772670; doi:10.1038/s44319-024-00343-y)
Supplement: Supplementary file 2 — Source data Fig. 1 [file 44319_2024_343_MOESM2_ESM.zip]

Archive with 28 entries (23 files):
- Figure 1/
- Figure 1/1F/
- Figure 1/1E/
- Figure 1/1D/
- Figure 1/1C/
- Figure 1/1F/1F_RNA-seq_RPKM_Primed_naive.xlsx
- __MACOSX/Figure 1/1F/._1F_RNA-seq_RPKM_Primed_naive.xlsx
- Figure 1/1E/Fig_1E_Naive_2.fcs
- Figure 1/1E/Fig_1E_Control.fcs
- Figure 1/1E/Fig_1E_Naive_3.fcs
- Figure 1/1E/Fig_1E_Naive_1.fcs
- Figure 1/1E/Fig_1E_Primed_1.fcs
- Figure 1/1E/Fig_1E_Primed_3.fcs
- Figure 1/1E/Fig_1E_Primed_2.fcs
- Figure 1/1D/Fig_1D_Primed.fcs
- Figure 1/1D/Fig_1D_Naive.fcs
- Figure 1/1C/primed_RFP.tif
- __MACOSX/Figure 1/1C/._primed_RFP.tif
- Figure 1/1C/Naive_GFP.tif
- __MACOSX/Figure 1/1C/._Naive_GFP.tif
- Figure 1/1C/primed_Bright_field.tif
- __MACOSX/Figure 1/1C/._primed_Bright_field.tif
- Figure 1/1C/Naive_Bright_field.tif
- __MACOSX/Figure 1/1C/._Naive_Bright_field.tif
- Figure 1/1C/Naive_RFP.tif
- __MACOSX/Figure 1/1C/._Naive_RFP.tif
- Figure 1/1C/primed_GFP.tif
- __MACOSX/Figure 1/1C/._primed_GFP.tif
