# Supplementary material for: Transposable element activity captures human pluripotent cell states
Source: EMBO Rep. 2024 Dec 12;26(2):329–52. doi: 10.1038/s44319-024-00343-y (PMC11772670; doi:10.1038/s44319-024-00343-y)
Supplement: Supplementary file 2 — Source data Fig. 1 [file 44319_2024_343_MOESM2_ESM.zip › Figure 1/1F/1F_RNA-seq_RPKM_Primed_naive.xlsx]

## Sheet: RNA-seq
Symbol	Primed_1	Primed_2	Naïve_1	Naïve_2
ZIC2	6.76818	7.53138	0	0
ZIC3	12.425	12.3256	7.53916	7.50779
PODXL	15.4003	15.3986	10.0914	10.668
THY1	14.6911	14.631	4.45943	4.75489
DUSP6	11.42	11.3253	2.32193	3
FAT3	9.64024	9.75989	4.70044	6.35755
STC1	10.3674	9.96145	0	1.58496
KLHL4	10.1586	10.1059	0	0
ZDHHC22	10.043	9.99718	0	1.58496
NEFM	9.2384	9.18735	4.64386	4.32193
HMX2	5.20945	5.88264	1	0
PLA2G3	9.18982	8.85175	1	2
PTPRZ1	12.7844	12.744	0	2
CYTL1	6.65821	6.32193	0	0
SOX11	8.43045	8.66888	1.58496	1
DNMT3B	15.0838	14.9897	13.5631	13.8657
KLF4	5.24793	4.45943	9.51767	9.58308
KLF5	6.45943	6.94251	11.4752	11.7895
KLF17	0	0	10.3117	10.6348
DPPA3	6.52356	6.02237	13.37	13.7031
DPPA5	6.67243	6.45943	15.0179	15.3879
GDF3	9.66711	9.34873	13.8703	14.2889
DNMT3L	0	2.58496	15.3175	15.6993
TFCP2L1	7.14975	7.78136	12.7603	12.9272
ZFP57	6.80735	7.29462	10.8194	11.1874
KHDC1L	0	0	15.6528	16.0536
FAM151A	0	0	10.0634	10.4419
HORMAD1	0	0	9.44087	9.81057
TRIM60	1	0	11.2372	11.4147
ZNF729	0	1	12.0641	12.2906
KHDC3L	2.58496	3.32193	12.865	13.0766
