# Supplementary material for: Transposable element activity captures human pluripotent cell states
Source: EMBO Rep. 2024 Dec 12;26(2):329–52. doi: 10.1038/s44319-024-00343-y (PMC11772670; doi:10.1038/s44319-024-00343-y)
Supplement: Supplementary file 3 — Source data Fig. 2 [file 44319_2024_343_MOESM3_ESM.zip]

Archive with 49 entries (36 files):
- Figure 2/
- Figure 2/2G/
- Figure 2/2I/
- Figure 2/2H/
- Figure 2/2A/
- Figure 2/2F/
- Figure 2/EV2G/
- Figure 2/2C/
- Figure 2/2M/
- Figure 2/2K/
- Figure 2/2L/
- Figure 2/2E/
- Figure 2/2B/
- Figure 2/2G/2G_EBs_Reporters_Expression.xls
- __MACOSX/Figure 2/2G/._2G_EBs_Reporters_Expression.xls
- Figure 2/2I/2I_qPCR_EBs.xlsx
- __MACOSX/Figure 2/2I/._2I_qPCR_EBs.xlsx
- Figure 2/2H/Fig_2H_EBs_day4.fcs
- Figure 2/2H/Fig_2H_EBs_day12.fcs
- Figure 2/2H/Fig_2H_Primed.fcs
- Figure 2/2A/Fig_2A_Control.fcs
- Figure 2/2A/Fig_2A_Primed.fcs
- Figure 2/2A/Fig_2A_Naive_day2.fcs
- Figure 2/2A/Fig_2A_Naive_day4.fcs
- Figure 2/2A/Fig_2A_Naive_P3.fcs
- Figure 2/2F/Fig_2F_Naive.fcs
- Figure 2/2F/Fig_2F_Re-primed_P3.fcs
- Figure 2/2F/Fig_2F_Re-primed_P8.fcs
- Figure 2/EV2G/day 4.tif
- __MACOSX/Figure 2/EV2G/._day 4.tif
- Figure 2/EV2G/day 12.tif
- __MACOSX/Figure 2/EV2G/._day 12.tif
- Figure 2/EV2G/day 0.tif
- __MACOSX/Figure 2/EV2G/._day 0.tif
- Figure 2/2C/Fig_2C_4CL_Day4.fcs
- Figure 2/2C/Fig_2C_4CL_Established line P3.fcs
- Figure 2/2C/Fig_2C_Primed.fcs
- Figure 2/2C/Fig_2C_4CL_Day8.fcs
- Figure 2/2M/Fig_2M_pLV_NGN2.fcs
- Figure 2/2M/Fig_2M_pLV_CTRL.fcs
- Figure 2/2K/2K_Differentiation_Reporters_Expression.xls
- Figure 2/2L/2L_RPKM_Primed_MEKi-FlorenciaΓÇÖs MacBook Pro.xlsx
- __MACOSX/Figure 2/2L/._2L_RPKM_Primed_MEKi-FlorenciaΓÇÖs MacBook Pro.xlsx
- Figure 2/2L/2L_RPKM_Primed_MEKi.xlsx
- __MACOSX/Figure 2/2L/._2L_RPKM_Primed_MEKi.xlsx
- Figure 2/2E/2E_RPKM.xlsx
- __MACOSX/Figure 2/2E/._2E_RPKM.xlsx
- Figure 2/2B/2B_CD90_CD75_LTR5_MER51B.xlsx
- __MACOSX/Figure 2/2B/._2B_CD90_CD75_LTR5_MER51B.xlsx
