# Supplementary material for: Transposable element activity captures human pluripotent cell states
Source: EMBO Rep. 2024 Dec 12;26(2):329–52. doi: 10.1038/s44319-024-00343-y (PMC11772670; doi:10.1038/s44319-024-00343-y)
Supplement: Supplementary file 3 — Source data Fig. 2 [file 44319_2024_343_MOESM3_ESM.zip › Figure 2/2G/2G_EBs_Reporters_Expression.xls]

## Sheet: Sheet0
	Negative	MER51B	LTR5_Hs
Primed_1	8.93	90.91	0.97
Primed_2	10.2	89.59	0.98
Primed_3	9.29	90.56	0.78
Day 4_1	93.9	4.89	1.36
Day 4_2	90.9	8.73	0.44
Day 4_3	92.6	6.7	0.91
Day 12_1	97.4	2.5	0.1
Day 12_2	91.5	8.409	0.129
Day 12_3	98.4	1.60892	0.03592
