# Supplementary material for: Transposable element activity captures human pluripotent cell states
Source: EMBO Rep. 2024 Dec 12;26(2):329–52. doi: 10.1038/s44319-024-00343-y (PMC11772670; doi:10.1038/s44319-024-00343-y)
Supplement: Supplementary file 3 — Source data Fig. 2 [file 44319_2024_343_MOESM3_ESM.zip › Figure 2/2I/2I_qPCR_EBs.xlsx]

## Sheet: Sheet1
	mTeSR			Day 4			Day 12
OCT4	1.04247	0.993092	0.965936	1.05458	1.10701	1.04006	0.0733022	0.0802141	0.0865693
NANOG	0.981686	0.922316	1.10445	0.650671	0.840896	0.852635	0.169968	0.156402	0.128812
T	1.01396	1.12506	0.876606	0.0755373	0.107569	0.085575	24.0284	10.315	12.1819
SOX7	1.64718	0.846745	0.716978	6.99666	5.72258	4.8121	17.1484	23.5883	36.7583
PAX6	0.668964	1.28343	1.16473	398.012	323.286	281.437	71.0124	54.9482	45.2548
Expression relative to actin
