# Supplementary material for: Transposable element activity captures human pluripotent cell states
Source: EMBO Rep. 2024 Dec 12;26(2):329–52. doi: 10.1038/s44319-024-00343-y (PMC11772670; doi:10.1038/s44319-024-00343-y)
Supplement: Supplementary file 3 — Source data Fig. 2 [file 44319_2024_343_MOESM3_ESM.zip › Figure 2/2K/2K_Differentiation_Reporters_Expression.xls]

## Sheet: Sheet0
	Negative	MER51B	LTR5_Hs
Primed_1	7.92	92.08	0.196
Primed_2	6.98	92.95	0.176
Primed_3	8.04	91.94	0.153
PD_D2_1	63.4	36.01	1.42
PD_D2_2	64.4	35.14	1.19
PD_D2_3	66.2	33.2	1.62
PD_D4_1	89.8	9.39	1.27
PD_D4_2	88.9	10.3	1.19
PD_D4_3	81	18.14	1.36
PD_D6_1	97.3	0.81	1.96
PD_D6_2	98.1	0.657	1.307
PD_D6_3	97.9	0.738	1.398
PD_D8_1	98.9	0.379	0.709
PD_D8_2	98.7	0.582	0.732
PD_D8_3	98.7	0.554	0.764
