# Supplementary material for: Transposable element activity captures human pluripotent cell states
Source: EMBO Rep. 2024 Dec 12;26(2):329–52. doi: 10.1038/s44319-024-00343-y (PMC11772670; doi:10.1038/s44319-024-00343-y)
Supplement: Supplementary file 3 — Source data Fig. 2 [file 44319_2024_343_MOESM3_ESM.zip › Figure 2/2L/2L_RPKM_Primed_MEKi-FlorenciaΓÇÖs MacBook Pro.xlsx]

## Sheet: Sheet1
GeneName	Primed_1	Primed_2	MEKi_1	MEKi_2
THY1	6401	5918	1031	1025
POU5F1	10560	9848	6992	6897
NANOG	1408	1376	729	753
SOX2	855	775	2359	2394
TUBB3	4	11	38	43
OTX2	598	556	5795	5312
NES	536	474	1061	1138
SOX1	1	0	1	1
PAX6	0	0	13	21
SOX7	5	4	14	14
FA2H	120	131	533	526
MX1	30	39	54	54
COL7A1	50	60	205	175
GATA6	0	0	4	1
GATA4	0	1	4	0
CXCR4	15	25	41	50
MIXL1	10	8	5	9
TBX6	10	16	32	26
NKX2-5	3	0	2	6
CD34	0	1	6	6
HAND1	0	0	17	21
MESP1	1	1	2	2
