# Supplementary material for: Transposable element activity captures human pluripotent cell states
Source: EMBO Rep. 2024 Dec 12;26(2):329–52. doi: 10.1038/s44319-024-00343-y (PMC11772670; doi:10.1038/s44319-024-00343-y)
Supplement: Supplementary file 3 — Source data Fig. 2 [file 44319_2024_343_MOESM3_ESM.zip › Figure 2/2E/2E_RPKM.xlsx]

## Sheet: Sheet1
Genes	Primed_1	Primed_2	Naïve_1	Naïve_2	4CL_GFP_1	4CL_GFP_2	4CL_GFP_RFP_1	4CL_GFP_RFP_2
THY1	14.6911	14.631	4.45943	4.75489	9.99435	10.0526	8.16993	8.61102
DUSP6	11.42	11.3253	2.32193	3	4.08746	4.32193	3.45943	3.45943
FAT3	9.64024	9.75989	4.70044	6.35755	4.08746	7.06609	5.04439	7.7211
THY1	14.6911	14.631	4.45943	4.75489	9.99435	10.0526	8.16993	8.61102
STC1	10.3674	9.96145	0	1.58496	8.40088	8.17493	7.43463	7.16993
KLHL4	10.1586	10.1059	0	0	7.22882	7.74147	7.02237	7.56986
ZDHHC22	10.043	9.99718	0	1.58496	5	4.45943	2.58496	3.80735
NEFM	9.2384	9.18735	4.64386	4.32193	8.41785	8.24793	8.16993	8.08215
HMX2	5.20945	5.88264	1	0	0	0	1	1.58496
PLA2G3	9.18982	8.85175	1	2	6.39232	6.24793	3.80735	4.24793
PTPRZ1	12.7844	12.744	0	2	11.1408	11.3304	10.1749	10.4481
CYTL1	6.65821	6.32193	0	0	4.16993	4.32193	2	3.32193
SOX11	8.43045	8.66888	1.58496	1	6.59991	6.94251	6.18982	5.80735
KHDC1L	0	0	15.6528	16.0536	6.59991	6.78136	13.653	13.3478
FAM151A	0	0	10.0634	10.4419	4.80735	1.58496	9.63481	9.39017
HORMAD1	0	0	9.44087	9.81057	5.93074	5.97728	8.31288	8.05528
ZNF729	0	1	12.0641	12.2906	1.58496	0	5.75489	5.93074
KHDC3L	2.58496	3.32193	12.865	13.0766	10.9622	11.1712	12.0821	11.8102
TRIM60	1	0	11.2372	11.4147	5.85798	5.83289	10.5078	10.5187
OLAH	0	1.58496	11.1497	11.4964	6.59991	7.01123	9.7364	9.57554
LYZ	1	0	5	4.32193	1.58496	0	2.58496	2
HYAL4	3.32193	3.90689	10.0417	10.2889	6.90689	7.19967	8.35755	8.17991
ALPP	1	3.70044	12.5929	13.0341	6.72792	7.06609	10.633	10.6707
DNMT3L	0	2.58496	15.3175	15.6993	12.808	12.9839	15.4248	15.2349
PRDM14	11.6133	11.4888	12.4821	12.8802	13.0964	13.3018	13.4173	13.4312
TFAP2C	8.76818	8.91289	11.1818	11.4574	11.4707	11.7486	12.0158	11.9801
TFAP2A	0	0	3.32193	2.32193	1	2.32193	2.58496	3.58496
KLF17	0	0	10.3117	10.6348	8.11374	8.10852	10.2408	10.341
NANOG	11.7867	11.9263	12.896	13.1948	12.3379	12.567	12.8876	12.941
POU5F1	14.8338	14.6912	14.2409	14.5439	14.6817	14.841	14.8285	14.6258
SOX2	11.1687	11.0566	10.1046	10.3174	10.7903	11.0362	10.7108	10.5517
CCNA1	6.71425	6.24793	9.0634	9.29462	8.51964	8.55459	11.2198	11.1079
DUXA	0	0	3.16993	3.45943	2	2.58496	5.32193	5.12928
KDM4E	1	0	4.85798	5.04439	4.64386	5.39232	7.41785	7.25739
KHDC1L	0	0	15.6528	16.0536	6.59991	6.78136	13.653	13.3478
LEUTX	0	0	3.58496	4.85798	0	3	6.50779	6.52356
MBD3L2	0	0	5.04439	6.08746	3.70044	3.90689	7.8009	7.3837
MBD3L3	0	0	6.75489	7.27612	5.04439	4.58496	8.35315	8.10329
PRAMEF1	0	0	4.08746	3.80735	2.80735	1.58496	6.49185	6.35755
SLC34A2	5.24793	5.70044	7.87036	8.18488	7.20945	7.43463	10.3498	10.5018
ZSCAN4	2.80735	1	5.83289	5.39232	4.45943	4.32193	7.99435	8.09276
H3Y1	0	0	6.82018	6.75489	7.45943	7.63662	10.1662	9.93074
TPRX1	0	0	6.33985	6.75489	5.75489	5.61471	8.75489	8.44708
