# Supplementary material for: Transposable element activity captures human pluripotent cell states
Source: EMBO Rep. 2024 Dec 12;26(2):329–52. doi: 10.1038/s44319-024-00343-y (PMC11772670; doi:10.1038/s44319-024-00343-y)
Supplement: Supplementary file 3 — Source data Fig. 2 [file 44319_2024_343_MOESM3_ESM.zip › Figure 2/2B/2B_CD90_CD75_LTR5_MER51B.xlsx]

## Sheet: Sheet1
	CD90	CD75	GFP	RFP
Primed_1	100	8	83.26	0.59
Primed_2	99.96	6.06	90.19	0.29
Primed_3	99.96	5.36	93.36	0.923
Naïve_day2_1	97.9	44.86	4.92	45
Naïve_day2_2	97.4	45.19	5.26	45.95
Naïve_day2_3	97	45.4	4.6	48.58
Naïve_day4_1	4.38	69.17	1.09	88.62
Naïve_day4_2	5.69	74.26	1.444	90.55
Naïve_day4_3	7.2	65.1	1.44	86.72
Naïve_day6_1	2.8	62.44	0.33	86.93
Naïve_day6_2	2.82	63.47	0.47	87.17
Naïve_day6_3	1.88	65.31	0.43	90.43
Naïve_P3_1	4.23	88.66	0.69	74.89
Naïve_P3_2	5.05	87.95	0.28	73.88
Naïve_P3_3	5.21	88.11	0.98	74.28
