# Supplementary material for: Transposable element activity captures human pluripotent cell states
Source: EMBO Rep. 2024 Dec 12;26(2):329–52. doi: 10.1038/s44319-024-00343-y (PMC11772670; doi:10.1038/s44319-024-00343-y)
Supplement: Supplementary file 4 — Source data Fig. 3 [file 44319_2024_343_MOESM4_ESM.zip]

Archive with 33 entries (23 files):
- Figure 3/
- Figure 3/3L/
- Figure 3/3P/
- Figure 3/3D/
- Figure 3/3M/
- Figure 3/3Q/
- Figure 3/3O/
- Figure 3/3A/
- Figure 3/3N/
- Figure 3/EV3_H_I/
- Figure 3/3L/3L_qPCR.xlsx
- __MACOSX/Figure 3/3L/._3L_qPCR.xlsx
- Figure 3/3P/3P_DoublePositive_vs_H2AX_positiveCells.xlsx
- __MACOSX/Figure 3/3P/._3P_DoublePositive_vs_H2AX_positiveCells.xlsx
- Figure 3/3D/Fig_3D_Control.fcs
- Figure 3/3D/Fig_3D_RFP+_sorted.fcs
- Figure 3/3D/Fig_3D_GFP+_sorted.fcs
- Figure 3/3M/3M_DAPI.tif
- __MACOSX/Figure 3/3M/._3M_DAPI.tif
- Figure 3/3M/3M_H3Y.tif
- __MACOSX/Figure 3/3M/._3M_H3Y.tif
- Figure 3/3M/3M_LTR5_Hs.tif
- __MACOSX/Figure 3/3M/._3M_LTR5_Hs.tif
- Figure 3/3Q/qPCR_DNA_Damage_3Q.xlsx
- __MACOSX/Figure 3/3Q/._qPCR_DNA_Damage_3Q.xlsx
- Figure 3/3O/3O_Percentage_H2AX_LTR5_Hs_cells.xls
- Figure 3/3A/Fig_3A_Primed.fcs
- Figure 3/3N/Fig_3N_Primed_H2AX-670.fcs
- Figure 3/EV3_H_I/Fig_EV3H_Cisplatin.fcs
- Figure 3/EV3_H_I/Fig_EV3I_Primed.fcs
- Figure 3/EV3_H_I/Fig_EV3I_Hydroxyurea.fcs
- Figure 3/EV3_H_I/Fig_EV3I_Cisplatin.fcs
- Figure 3/EV3_H_I/Fig_EV3H_Primed.fcs
