# Supplementary material for: Transposable element activity captures human pluripotent cell states
Source: EMBO Rep. 2024 Dec 12;26(2):329–52. doi: 10.1038/s44319-024-00343-y (PMC11772670; doi:10.1038/s44319-024-00343-y)
Supplement: Supplementary file 4 — Source data Fig. 3 [file 44319_2024_343_MOESM4_ESM.zip › Figure 3/3L/3L_qPCR.xlsx]

## Sheet: Sheet1
	GFP+			GFP+/RFP+			TPRX1+
H3XY	0.905425	1.04729	1.05458	253.06	256.592	251.312	324.034	349.706	290.018
KLF17	0.468677	0.983957	2.16845	18.9396	8.95897	14.0581	5007.93	5256.91	4124.49
ZSCAN4	0.831238	1.29534	0.928731	51.9842	61.3929	57.68	33148.7	34556.4	32692.4
CDKN1A	1.03049	1.00231	0.968171	3.67226	6.57352	3.57184	62.1063	63.4112	69.3905
Expression relative to actin
