# Supplementary material for: Transposable element activity captures human pluripotent cell states
Source: EMBO Rep. 2024 Dec 12;26(2):329–52. doi: 10.1038/s44319-024-00343-y (PMC11772670; doi:10.1038/s44319-024-00343-y)
Supplement: Supplementary file 4 — Source data Fig. 3 [file 44319_2024_343_MOESM4_ESM.zip › Figure 3/3P/3P_DoublePositive_vs_H2AX_positiveCells.xlsx]

## Sheet: Sheet1
% of LTR5_Hs+/MER51B+ cells			% of g-H2AX+ cells
Untreated	Cisplatin	Hydroxyurea	Untreated	Cisplatin	Hydroxyurea
0.6	6.29	6.22	0.25	5.76	9.37
0.56	6.44	7.29	0.43	5.91	9.45
0.21	4.3	11	0.57	7.24	9.91
