# Supplementary material for: Transposable element activity captures human pluripotent cell states
Source: EMBO Rep. 2024 Dec 12;26(2):329–52. doi: 10.1038/s44319-024-00343-y (PMC11772670; doi:10.1038/s44319-024-00343-y)
Supplement: Supplementary file 4 — Source data Fig. 3 [file 44319_2024_343_MOESM4_ESM.zip › Figure 3/3Q/qPCR_DNA_Damage_3Q.xlsx]

## Sheet: Sheet1
CDKN1A			MDM2			ZSCAN4
DMSO	Cisplatin	Hyodroxyurea	DMSO	Cisplatin	Hyodroxyurea	DMSO	Cisplatin	Hyodroxyurea
1	15.3266	9.49668	1	10.7218	4.57321	1	5.10047	3.24362
0.921564	14.5687	9.80931	1.05153	11.3596	4.67121	0.353213	5.43814	3.41454
1.15246	8.84968	10.279	1.19687	9.75062	4.09486	1.11013	5.95244	3.12253
Expression normalized to actin
