# Supplementary material for: Transposable element activity captures human pluripotent cell states
Source: EMBO Rep. 2024 Dec 12;26(2):329–52. doi: 10.1038/s44319-024-00343-y (PMC11772670; doi:10.1038/s44319-024-00343-y)
Supplement: Supplementary file 4 — Source data Fig. 3 [file 44319_2024_343_MOESM4_ESM.zip › Figure 3/3O/3O_Percentage_H2AX_LTR5_Hs_cells.xls]

## Sheet: Sheet0
	H2AX in RFP+ cells	H2AX in RFP- cells
Primed_HM_1	53.4 %	6.96 %
Primed_HM_2	47.8 %	10.4 %
Primed_HM_3	45.6 %	7.54 %
