# Supplementary material for: Transposable element activity captures human pluripotent cell states
Source: EMBO Rep. 2024 Dec 12;26(2):329–52. doi: 10.1038/s44319-024-00343-y (PMC11772670; doi:10.1038/s44319-024-00343-y)
Supplement: Supplementary file 5 — Source data Fig. 4 [file 44319_2024_343_MOESM5_ESM.zip]

Archive with 16 entries (11 files):
- Figure 4/
- Figure 4/.DS_Store
- __MACOSX/Figure 4/._.DS_Store
- Figure 4/4B/
- Figure 4/4C/
- Figure 4/4D/
- Figure 4/4A/
- Figure 4/4B/4B_Screen_from_Collier et al 2022.xlsx
- __MACOSX/Figure 4/4B/._4B_Screen_from_Collier et al 2022.xlsx
- Figure 4/4C/4C_CRISPR_KO.xlsx
- __MACOSX/Figure 4/4C/._4C_CRISPR_KO.xlsx
- Figure 4/4D/4D_qPCR_sgFUS_sgNSD1.xlsx
- __MACOSX/Figure 4/4D/._4D_qPCR_sgFUS_sgNSD1.xlsx
- Figure 4/4A/KLF2_NANOG_UCLA4_HM.fcs
- Figure 4/4A/Primed_UCLA4_HM.fcs
- Figure 4/4A/KLF17_UCLA4_HM.fcs
