# Supplementary material for: Transposable element activity captures human pluripotent cell states
Source: EMBO Rep. 2024 Dec 12;26(2):329–52. doi: 10.1038/s44319-024-00343-y (PMC11772670; doi:10.1038/s44319-024-00343-y)
Supplement: Supplementary file 5 — Source data Fig. 4 [file 44319_2024_343_MOESM5_ESM.zip › Figure 4/4B/4B_Screen_from_Collier et al 2022.xlsx]

## Sheet: Collier et al 2022
			Negative selection = Depleted in nascent naive cells				Positive selection = Enriched in nascent naive cells
Gene	Number	Fold change	lo negative selection	p-value negative selection	rank negative selection	good gRNA negative selection	lo positive selection	p-value positive selection	rank positive selection	good gRNA positive selection		-LOG10 p value	Zscore pval
TRIP12	6	12.5667	1	1	18363	0	7.0459e-10	2.6955e-07	5	6	3.65154	6.56936	-1.7009		Average	0.503028
NAA30	6	6.46983	1	1	18364	0	5.7583e-10	2.6955e-07	4	6	2.69373	-6.56936	-1.7009		SD	0.295742
RBM15	6	8.40032	1	1	18365	0	3.4498e-10	2.6955e-07	3	6	3.07044	-6.56936	-1.7009
SOX4	6	11.5049	1	1	18366	0	1.9875e-10	2.6955e-07	2	6	3.52417	-6.56936	-1.7009
DPH6	9	40.071	0.99916	0.99915	18290	0	2.235e-11	2.6955e-07	1	8	5.32449	-6.56936	-1.7009
NSD1	6	10.4525	1	1	18362	0	9.4341e-09	5.3909e-07	6	6	3.38577	-6.26834	-1.7009
DDA1	6	13.114	1	1	18361	0	1.4017e-08	8.0864e-07	7	6	3.71303	-6.09224	-1.7009
SPOP	6	3.98589	1	1	18360	0	5.7967e-08	1.3477e-06	8	6	1.9949	-5.87041	-1.7009
HIRA	6	6.99433	1	1	18358	0	9.3004e-08	1.8868e-06	10	6	2.80619	-5.72427	-1.7009
GCN1L1	6	5.35269	1	1	18359	0	6.7695e-08	1.8868e-06	9	6	2.42026	-5.72427	-1.7009
CABIN1	6	6.00467	1	1	18353	0	3.3788e-07	2.4259e-06	16	6	2.58609	-5.61513	-1.70089
UBE2M	6	4.55711	1	1	18354	0	3.2962e-07	2.4259e-06	15	6	2.18812	-5.61513	-1.70089
TSC2	6	4.66966	1	1	18355	0	2.2512e-07	2.4259e-06	14	6	2.22332	-5.61513	-1.70089
APH1A	6	59.4894	1	1	18350	0	2.0156e-07	2.4259e-06	13	6	5.89456	-5.61513	-1.70089
NAA35	6	5.22241	1	1	18356	0	1.8063e-07	2.4259e-06	12	6	2.38471	-5.61513	-1.70089
KCTD15	6	3.81915	1	1	18357	0	1.5047e-07	2.4259e-06	11	6	1.93325	-5.61513	-1.70089
OTUD5	6	7.92816	0.83619	0.8578	15544	1	4.9446e-07	2.965e-06	18	5	2.98699	-5.52798	-1.70089
CARM1	6	5.13828	1	1	18352	0	4.7973e-07	2.965e-06	17	6	2.36129	-5.52798	-1.70089
FOXH1	6	79.9031	0.99997	0.99997	18340	0	6.1798e-07	3.5041e-06	19	6	6.32018	-5.45542	-1.70089
TP53	11	1.79875	1	1	18351	0	7.6494e-07	5.1214e-06	20	11	0.846996	-5.29061	-1.70089
DPM1	6	4.4812	1	1	18349	0	2.2314e-06	1.3747e-05	21	6	2.16389	-4.86179	-1.70086
ZBTB14	6	4.41735	1	1	18348	0	4.3604e-06	2.7763e-05	22	6	2.14318	-4.55653	-1.70081
PTEN	6	3.75822	1	1	18347	0	4.8016e-06	3.0998e-05	23	6	1.91005	-4.50867	-1.7008
SMARCC1	6	4.77623	0.99953	0.9995	18306	0	5.4548e-06	3.3693e-05	24	6	2.25587	-4.47246	-1.70079
SOX11	6	2.46583	0.99999	1	18346	0	5.6135e-06	3.4772e-05	25	6	1.30207	-4.45877	-1.70079
TRIM39	6	3.04849	0.99999	0.99999	18345	0	7.6955e-06	4.4475e-05	26	6	1.6081	-4.35188	-1.70075
ACVR2B	6	4.07367	0.99989	0.99989	18326	0	8.8402e-06	5.1483e-05	27	6	2.02633	-4.28834	-1.70073
GABPA	6	32.6555	0.86707	0.87737	15903	1	9.3241e-06	5.2023e-05	29	5	5.02925	-4.2838	-1.70073
TSC1	6	5.55058	0.9987	0.99869	18276	0	9.174e-06	5.2023e-05	28	6	2.47264	-4.2838	-1.70073
SYF2	6	7.49196	0.99999	0.99999	18344	0	1.0351e-05	5.5796e-05	30	6	2.90534	-4.2534	-1.70071
DPH2	6	28.9072	0.99999	0.99999	18343	0	1.1064e-05	5.9031e-05	31	6	4.85336	-4.22892	-1.7007
DPH5	6	9.70042	0.99998	0.99999	18342	0	1.5327e-05	8.329e-05	32	6	3.27805	-4.07941	-1.70062
DPH1	6	5.77024	0.9814	0.98147	17865	0	1.5597e-05	8.5446e-05	34	5	2.52863	-4.06831	-1.70061
VPS53	6	3.51911	0.99408	0.99401	18149	0	1.5571e-05	8.5446e-05	33	5	1.81521	-4.06831	-1.70061
MATR3	6	3.57224	0.99328	0.99322	18130	0	1.5808e-05	8.5985e-05	35	5	1.83683	-4.06558	-1.70061
GBF1	6	24.5616	0.98567	0.98566	17972	0	1.7871e-05	9.7845e-05	36	5	4.61833	-4.00946	-1.70057
PLG	6	39.8532	0.56074	0.70603	12718	2	1.954e-05	0.00010701	37	3	5.31662	-3.97058	-1.70054
PRKCSH	6	3.21138	0.99943	0.99941	18300	0	2.1803e-05	0.00012264	38	6	1.68319	-3.91137	-1.70049
CNOT11	6	3.20429	0.99829	0.99827	18268	0	2.3692e-05	0.00013127	39	6	1.68	-3.88183	-1.70046
HDAC2	6	95.6767	0.99961	0.99958	18310	0	2.6425e-05	0.00014744	40	6	6.5801	-3.83138	-1.7004
TSSC1	6	2.9693	0.99997	0.99997	18341	0	2.6633e-05	0.00014906	41	6	1.57012	-3.82664	-1.7004
GTF2I	9	1.51432	0.99997	0.99997	18339	0	2.9141e-05	0.00016254	42	9	0.598672	-3.78904	-1.70035
WRAP53	6	76.7733	0.99996	0.99996	18338	0	2.9417e-05	0.00016308	43	6	6.26253	-3.7876	-1.70035
PAM16	6	11.0321	0.91879	0.92021	16709	0	3.1569e-05	0.0001717	44	4	3.46364	-3.76523	-1.70032
PPP1R8	18	17.5457	0.44836	0.62196	11212	2	3.3391e-05	0.00017979	45	13	4.13304	-3.74523	-1.70029
RCOR1	6	9.16587	0.93475	0.93571	16844	0	3.6241e-05	0.00019866	46	5	3.19627	-3.70189	-1.70023
ACVR1B	6	1.9529	0.99996	0.99996	18337	0	3.7746e-05	0.00021052	47	6	0.965615	-3.67671	-1.70019
PSENEN	6	4.75591	0.99993	0.99993	18333	0	3.8295e-05	0.00021375	48	6	2.24972	-3.67009	-1.70018
MAP2K7	6	2.28859	0.99996	0.99996	18336	0	4.1392e-05	0.00023208	49	6	1.19446	-3.63436	-1.70012
UBE2A	7	2.65143	0.99693	0.99692	18222	0	4.2151e-05	0.00023963	50	6	1.40677	-3.62046	-1.70009
PMVK	6	24.4173	0.99794	0.99793	18258	0	4.4103e-05	0.00025257	51	6	4.60983	-3.59762	-1.70005
FOXI3	6	4.46026	0.42616	0.60569	10903	1	4.4624e-05	0.00025526	52	5	2.15713	-3.59302	-1.70004
ASF1A	6	3.96832	0.99995	0.99995	18335	0	4.5124e-05	0.00025957	53	6	1.98853	-3.58575	-1.70003
PLAA	6	2.47292	0.99993	0.99993	18332	0	4.9389e-05	0.00028168	54	6	1.30622	-3.55024	-1.69995
FUS	6	6.23073	0.99995	0.99995	18334	0	5.1767e-05	0.00029084	55	6	2.6394	-3.53635	-1.69992
NRBF2	6	11.3875	0.97415	0.97428	17710	0	5.2408e-05	0.00029354	56	5	3.50938	-3.53233	-1.69991
PSMG3	6	32.067	0.84228	0.86145	15629	1	5.6784e-05	0.00031833	57	4	5.00302	-3.49712	-1.69983
SRSF11	6	23.0448	0.99932	0.9993	18298	0	6.3033e-05	0.00035338	58	6	4.52637	-3.45176	-1.69971
FZD5	6	3.73584	0.99992	0.99992	18331	0	7.5661e-05	0.00041591	59	6	1.90143	-3.381	-1.6995
CSRP2BP	6	31.6692	0.37266	0.56714	10245	2	7.7291e-05	0.00042723	60	3	4.98501	-3.36934	-1.69946
KDM7A	6	2.07338	0.99992	0.99992	18330	0	7.8987e-05	0.00043774	61	6	1.05198	-3.35878	-1.69942
PRPF18	6	79.2414	0.042691	0.12487	2385	2	7.9274e-05	0.00043909	62	2	6.30818	-3.35745	-1.69942
IPO8	6	2.94834	0.99846	0.99844	18272	0	7.9831e-05	0.0004434	63	6	1.5599	-3.3532	-1.6994
MAP4K5	6	54.6435	0.78512	0.83092	15044	1	8.2551e-05	0.00045419	64	5	5.77198	-3.34276	-1.69937
FAM216A	6	49.0044	0.99779	0.99777	18253	0	8.3377e-05	0.00045904	65	6	5.61484	-3.33815	-1.69935
HLA-DPA1	6	1.97651	0.99991	0.99991	18329	0	9.1728e-05	0.00050432	66	6	0.982953	-3.29729	-1.6992
CUL4B	6	1.93254	0.99991	0.99991	18328	0	9.19e-05	0.00050486	67	6	0.9505	-3.29683	-1.6992
STRAP	6	5.12483	0.99921	0.99919	18293	0	9.6614e-05	0.00052642	68	6	2.3575	-3.27867	-1.69912
ARID1A	6	34.4396	0.99652	0.99651	18208	0	0.00010129	0.00055446	69	5	5.106	-3.25613	-1.69903
CECR2	6	10.0295	0.99922	0.9992	18294	0	0.00010264	0.00056093	70	6	3.32618	-3.25109	-1.69901
ADAMTSL5	6	43.4912	0.72491	0.80464	14562	1	0.00010436	0.00057225	71	4	5.44265	-3.24241	-1.69897
UBN2	6	2.53676	0.99989	0.99989	18327	0	0.00010511	0.00057575	72	6	1.34299	-3.23977	-1.69896
WDR43	6	10.4231	0.93475	0.93571	17126	0	0.00010736	0.00058465	73	4	3.38171	-3.2331	-1.69893
ATP5D	6	13.8105	0.15508	0.32257	5964	2	0.00011686	0.00064772	74	4	3.78769	-3.18861	-1.69871
NCSTN	6	5.86523	0.86835	0.87822	15924	1	0.00011738	0.00065042	75	5	2.55219	-3.18681	-1.6987
UGGT1	6	2.88731	0.99988	0.99988	18325	0	0.00011831	0.00065311	76	6	1.52972	-3.18501	-1.69869
FAM160B2	6	29.1848	0.018483	0.066585	1314	3	0.00012097	0.00066713	77	3	4.86714	-3.17579	-1.69865
STIP1	6	2.06682	0.99988	0.99987	18324	0	0.00012361	0.00068384	78	6	1.04741	-3.16505	-1.69859
SERPINE3	6	67.9445	0.88204	0.88807	16098	1	0.00013212	0.00072832	79	2	6.08628	-3.13768	-1.69844
VCPIP1	6	15.4718	0.99899	0.99897	18285	0	0.00013376	0.00073559	80	6	3.95157	-3.13336	-1.69842
CCDC107	6	16.9023	0.99974	0.99973	18318	0	0.00013429	0.00073937	81	6	4.07915	-3.13114	-1.6984
PIGU	6	40.6378	0.89892	0.90174	16371	1	0.00014213	0.00078303	82	4	5.34475	-3.10622	-1.69826
CHTOP	6	3.11287	0.99974	0.99973	18319	0	0.00014263	0.00078842	83	6	1.63825	-3.10324	-1.69824
IL17A	6	49.5632	0.22105	0.40795	7504	2	0.00015331	0.00084395	84	4	5.6312	-3.07368	-1.69805
MRPL14	6	17.1847	0.93475	0.93571	17108	0	0.00015994	0.00087926	85	4	4.10305	-3.05588	-1.69793
SIN3B	6	1.77165	0.99983	0.99982	18323	0	0.00017263	0.00094961	86	6	0.825091	-3.02245	-1.69769
YTHDF2	6	10.0905	0.51486	0.67117	12111	1	0.00018086	0.00099921	87	5	3.33493	-3.00034	-1.69752
TLN2	6	62.6461	0.73831	0.81004	14670	1	0.00018497	0.0010229	88	3	5.96915	-2.99017	-1.69744
C19orf43	6	1.84484	0.99956	0.99954	18307	0	0.0001961	0.0010941	89	6	0.883499	-2.96094	-1.6972
IGF2BP1	6	2.65023	0.99734	0.99733	18242	0	0.00019898	0.0011119	90	6	1.40612	-2.95393	-1.69714
MAPKAPK2	6	1.90837	0.99979	0.99979	18322	0	0.0002061	0.0011469	91	6	0.932343	-2.94047	-1.69702
CERS4	6	7.95897	0.68973	0.79103	14304	1	0.00020615	0.0011475	92	4	2.99258	-2.94025	-1.69702
AEBP2	6	6.37877	0.99959	0.99956	18309	0	0.00020999	0.0011733	93	6	2.67328	-2.93059	-1.69694
HELZ	6	29.5215	0.99663	0.99662	18212	0	0.00021949	0.0012246	94	5	4.8837	-2.91201	-1.69676
MEPCE	12	10.899	0.52929	0.6821	12304	1	0.0002221	0.0012413	95	7	3.44612	-2.90612	-1.69671
IFNA13	6	24.0271	0.1953	0.37512	6928	2	0.00023515	0.0013065	97	3	4.58659	-2.88389	-1.69649
IFNA1	6	23.9095	0.037848	0.11372	2173	3	0.00023515	0.0013065	96	3	4.57951	-2.88389	-1.69649
TTYH1	6	31.5664	0.37995	0.57238	10332	1	0.00023781	0.0013221	98	4	4.98032	-2.87874	-1.69643
JUN	6	1.8781	0.99922	0.9992	18295	0	0.0002472	0.0013679	99	6	0.909277	-2.86395	-1.69628
KLHL7	10	2.19203	0.93752	0.93844	17166	1	0.00024734	0.0013685	100	9	1.13227	-2.86376	-1.69628
ETS1	6	9.13717	0.99975	0.99974	18320	0	0.00025156	0.0013863	101	6	3.19175	-2.85814	-1.69622
AP2S1	9	18.864	0.99899	0.99898	18286	0	0.00027711	0.0015248	102	8	4.23756	-2.81679	-1.69575
SERPINB1	6	50.5583	0.90136	0.90382	16405	1	0.0002787	0.0015324	103	4	5.65988	-2.81463	-1.69572
TJP2	6	2.5503	0.99666	0.99664	18214	0	0.00028916	0.0015971	104	5	1.35067	-2.79667	-1.6955
ZNF274	6	59.7483	0.33524	0.54034	9772	1	0.00029065	0.0016073	105	4	5.90083	-2.7939	-1.69547
APOA1BP	6	21.8934	0.9997	0.99969	18316	0	0.00029789	0.0016348	106	6	4.45243	-2.78654	-1.69537
CACNA1G	6	31.2758	0.1736	0.34687	6397	1	0.00030182	0.0016515	107	5	4.96697	-2.78212	-1.69532
ZIC3	6	2.232	0.9997	0.99968	18315	0	0.00030255	0.0016526	108	6	1.15834	-2.78183	-1.69531
MGAT4D	6	15.158	0.68124	0.78794	14255	1	0.00030873	0.001686	109	4	3.92201	-2.77314	-1.6952
ZBTB2	6	3.40353	0.99968	0.99967	18314	0	0.00031549	0.0017238	110	6	1.76703	-2.76351	-1.69507
GNB2L1	6	38.6228	0.93475	0.93571	16743	0	0.00031805	0.0017388	111	4	5.27138	-2.75975	-1.69502
HNRNPM	6	7.28679	0.93475	0.93571	17136	0	0.00032235	0.0017631	112	5	2.86528	-2.75372	-1.69494
LGALSL	6	49.2173	0.99265	0.9926	18117	0	0.00033547	0.0018343	113	5	5.62109	-2.73653	-1.6947
TGFBR1	6	2.35763	0.93475	0.93571	17128	0	0.00033869	0.0018515	114	5	1.23734	-2.73248	-1.69464
CENPBD1	6	55.2327	0.074353	0.19393	3650	3	0.00034348	0.0018758	115	1	5.78745	-2.72681	-1.69456
WBP4	6	8.05921	0.93475	0.93571	16835	0	0.00035243	0.0019162	116	4	3.01064	-2.71756	-1.69442
FLCN	6	2.16448	0.99964	0.99962	18313	0	0.00035866	0.001955	117	6	1.11402	-2.70885	-1.69429
CUL4A	6	2.72164	0.99964	0.99961	18312	0	0.0003641	0.0019847	118	6	1.44448	-2.70231	-1.69419
SRSF8	6	21.9265	0.86383	0.87516	15857	1	0.00036489	0.0019895	120	4	4.4546	-2.70126	-1.69418
CENPW	6	18.7747	0.2733	0.4722	8625	2	0.00036489	0.0019895	119	3	4.23072	-2.70126	-1.69418
LIN28B	6	3.22583	0.99963	0.99961	18311	0	0.00036674	0.0020025	121	6	1.68967	-2.69843	-1.69413
DMTF1	6	35.0857	0.99672	0.9967	18218	0	0.00036959	0.0020181	122	5	5.13281	-2.69506	-1.69408
ARIH1	6	2.85268	0.99075	0.99073	18069	0	0.00037067	0.0020219	123	5	1.51232	-2.69424	-1.69407
HUWE1	6	28.6156	0.9956	0.99558	18185	0	0.00037988	0.0020661	124	5	4.83873	-2.68485	-1.69392
PIGX	6	2.60165	0.71671	0.80134	14490	1	0.00039772	0.0021626	125	5	1.37943	-2.66502	-1.69359
MFAP1	6	34.8196	0.81873	0.84801	15363	1	0.00040767	0.0022192	126	4	5.12183	-2.6538	-1.6934
KIAA0895	7	8.02858	0.99959	0.99956	18308	0	0.00041461	0.0022604	127	7	3.00514	-2.64581	-1.69326
VMA21	5	18.3254	0.69224	0.79195	14323	1	0.00041626	0.0022742	128	4	4.19577	-2.64317	-1.69321
CHCHD2	6	31.9502	0.39547	0.58362	10497	1	0.00042965	0.0023529	130	4	4.99775	-2.6284	-1.69295
TICRR	6	15.0909	0.097621	0.24142	4492	2	0.00042965	0.0023529	129	3	3.91561	-2.6284	-1.69295
KIAA0513	6	31.0286	0.83257	0.85566	15507	1	0.00044915	0.0024569	131	4	4.95553	-2.60961	-1.6926
GTF2A1	6	29.718	0.97186	0.97199	17650	0	0.00048353	0.002644	132	4	4.89326	-2.57774	-1.69196
MIF4GD	6	8.28688	0.99951	0.99949	18305	0	0.0004885	0.0026693	133	6	3.05083	-2.5736	-1.69188
PJA2	6	1.75235	0.9995	0.99948	18304	0	0.00049511	0.0026963	134	6	0.809289	-2.56923	-1.69179
KIAA1324L	6	1.77223	0.99568	0.99566	18187	0	0.00050043	0.0027248	135	5	0.825563	-2.56467	-1.69169
PPP1R27	6	52.6175	0.30538	0.51038	9235	2	0.00050198	0.0027324	136	2	5.71747	-2.56346	-1.69166
IFT81	9	32.0696	0.53813	0.68889	12415	2	0.00050976	0.0027701	137	7	5.00313	-2.5575	-1.69154
DNAJC24	6	3.81431	0.49999	0.66	11886	1	0.00051172	0.0027782	138	5	1.93142	-2.55624	-1.69151
NAE1	6	11.1122	0.36529	0.56188	10135	1	0.00051393	0.0027944	139	4	3.47407	-2.55371	-1.69145
RPS2	6	18.7695	0.93475	0.93571	17065	0	0.00051964	0.00283	141	4	4.23032	-2.54821	-1.69133
PRPF8	6	25.5852	0.41311	0.5964	10729	1	0.00051964	0.00283	140	3	4.67724	-2.54821	-1.69133
LCAT	6	1.69758	0.99947	0.99944	18302	0	0.00053386	0.0028957	142	6	0.763477	-2.53825	-1.69111
COG3	6	36.7252	0.83781	0.85875	15562	1	0.0005405	0.0029281	143	5	5.1987	-2.53341	-1.691
ARF1	6	13.3473	0.93475	0.93571	16857	0	0.00054183	0.0029367	144	5	3.73848	-2.53214	-1.69097
SCAF4	6	2.71731	0.99945	0.99942	18301	0	0.00055072	0.0029815	145	6	1.44218	-2.52557	-1.69082
DVL2	6	51.6964	0.01976	0.06983	1370	1	0.00055481	0.0030025	146	5	5.69199	-2.52252	-1.69075
NUDT21	6	15.7765	0.30716	0.51246	9264	2	0.00057903	0.0031173	149	3	3.9797	-2.50622	-1.69036
HAUS5	6	25.6641	0.85245	0.8678	15736	1	0.00057903	0.0031173	148	4	4.68168	-2.50622	-1.69036
TIMM10	6	43.6443	0.051306	0.14437	2753	2	0.00057903	0.0031173	147	4	5.44772	-2.50622	-1.69036
APOC4	6	30.2597	0.95069	0.95122	17245	0	0.00058039	0.0031227	150	5	4.91933	-2.50547	-1.69034
CYP2C9	6	10.5994	0.86026	0.87277	15825	1	0.00058272	0.0031313	151	5	3.40591	-2.50428	-1.69031
MRPL44	6	7.92939	0.89403	0.8976	16281	1	0.00059594	0.0031928	152	5	2.98721	-2.49583	-1.69011
MPO	6	40.9416	0.80021	0.83829	15184	1	0.00060635	0.0032483	153	3	5.3555	-2.48834	-1.68992
MGAT1	6	6.50874	0.99877	0.99875	18280	0	0.00062337	0.0033313	154	6	2.70238	-2.47739	-1.68964
COMMD5	6	16.734	0.77457	0.82592	14967	1	0.00064348	0.0034359	155	4	4.06471	-2.46396	-1.68928
VPS11	6	14.9734	0.49929	0.65947	11879	2	0.00064547	0.0034499	156	4	3.90433	-2.46219	-1.68924
DAOA	15	4.11672	0.81845	0.84785	15357	2	0.00064717	0.0034607	157	12	2.04149	-2.46084	-1.6892
MSRB2	6	1.76947	0.99935	0.99932	18299	0	0.00065452	0.0034958	158	6	0.823313	-2.45645	-1.68908
ZFY	8	2.04825	0.9939	0.99384	18147	0	0.00065998	0.0035162	159	7	1.03439	-2.45393	-1.68901
ZNF12	6	50.2323	0.44193	0.61724	11130	2	0.00066046	0.0035168	160	1	5.65054	-2.45385	-1.68901
KRT5	6	37.9231	0.9616	0.96196	17455	0	0.00066897	0.0035604	161	4	5.24501	-2.4485	-1.68886
TUBGCP6	6	34.4378	0.93475	0.93571	16848	0	0.0006829	0.0036262	162	5	5.10592	-2.44055	-1.68864
RAPGEF6	6	1.74796	0.24903	0.44281	8134	1	0.00068394	0.0036327	163	5	0.805669	-2.43977	-1.68862
USP48	6	2.55314	0.99468	0.99461	18168	0	0.00069268	0.003679	164	5	1.35227	-2.43427	-1.68846
ACIN1	6	9.10855	0.4323	0.61021	10987	1	0.0006964	0.0036931	165	4	3.18722	-2.43261	-1.68842
ATP5J2	6	26.1921	0.28547	0.48689	8846	3	0.00071204	0.0037637	167	3	4.71106	-2.42439	-1.68818
ZBTB12	6	28.6179	0.88625	0.89127	16163	1	0.00071204	0.0037637	166	3	4.83885	-2.42439	-1.68818
APOBEC3B	6	56.3848	0.26938	0.46752	8546	2	0.00071328	0.0037691	168	4	5.81723	-2.42376	-1.68816
KIR2DS2	16	22.7244	0.15906	0.32776	6062	6	0.00072602	0.0038316	169	6	4.50617	-2.41662	-1.68795
HIF1A	6	1.90237	0.99925	0.99923	18296	0	0.00074608	0.0039297	170	6	0.927798	-2.40564	-1.68762
RFX7	6	25.4018	0.62666	0.75676	13670	1	0.0007661	0.0040203	171	3	4.66686	-2.39574	-1.68731
C18orf8	6	3.08372	0.42787	0.60696	10923	2	0.00077102	0.0040424	172	4	1.62467	-2.39336	-1.68723
SENP1	6	1.86511	0.91639	0.91785	16662	0	0.00077319	0.0040489	173	5	0.899264	-2.39266	-1.68721
C6orf203	6	53.8463	0.93475	0.93571	17113	0	0.00077506	0.0040596	175	3	5.75078	-2.39152	-1.68718
FARSA	6	29.3706	0.32645	0.53413	9657	1	0.00077506	0.0040596	174	3	4.8763	-2.39152	-1.68718
ARMC2	6	15.0468	0.57764	0.71886	12983	2	0.00080095	0.0041755	177	3	3.91138	-2.37929	-1.68678
DHX33	6	13.6667	0.93475	0.93571	16918	0	0.00080095	0.0041755	176	3	3.77259	-2.37929	-1.68678
FBXL16	6	35.8461	0.93475	0.93571	16756	0	0.00080515	0.0041933	178	3	5.16374	-2.37744	-1.68672
RBMX2	6	2.46121	0.99918	0.99916	18292	0	0.00082261	0.0042758	179	6	1.29937	-2.36898	-1.68644
SIAH1	6	3.94677	0.93475	0.93571	17146	0	0.00082302	0.0042774	180	5	1.98067	-2.36882	-1.68644
KLRG2	6	2.09056	0.99917	0.99915	18291	0	0.00082938	0.0043136	181	6	1.06389	-2.36516	-1.68632
PGAP2	6	27.2207	0.99617	0.99616	18198	0	0.00083451	0.00434	182	5	4.76663	-2.36251	-1.68623
C12orf4	6	1.91358	0.99914	0.99913	18289	0	0.00085553	0.0044429	183	6	0.936273	-2.35233	-1.68588
LIX1L	6	6.61149	0.93475	0.93571	17099	0	0.00085567	0.0044435	184	5	2.72497	-2.35227	-1.68588
MON2	6	48.7658	0.2641	0.46112	8437	1	0.00087173	0.0045254	185	4	5.6078	-2.34434	-1.6856
MAGOHB	6	22.8901	0.93475	0.93571	17006	0	0.0008878	0.0045928	186	3	4.51665	-2.33792	-1.68537
RNF157	6	32.8534	0.16238	0.33207	6143	2	0.00089423	0.0046262	187	4	5.03797	-2.33478	-1.68526
ATE1	6	3.34314	0.069043	0.18281	3449	2	0.0009198	0.0047486	188	4	1.7412	-2.32343	-1.68485
SLC6A14	6	24.5066	0.0653	0.1747	3305	4	0.00092454	0.0047756	189	2	4.6151	-2.32097	-1.68475
RPE	13	7.65461	0.59497	0.73209	13219	2	0.0009388	0.0048494	190	10	2.93633	-2.31431	-1.68451
ARID1B	6	5.15506	0.99905	0.99904	18288	0	0.00094505	0.0048818	191	6	2.36599	-2.31142	-1.6844
ATP12A	6	2.49302	0.99903	0.99903	18287	0	0.00096508	0.0049691	192	6	1.3179	-2.30372	-1.6841
DDOST	6	47.8221	0.93475	0.93571	16986	0	0.00097735	0.0050252	193	3	5.57961	-2.29885	-1.68391
DHX36	6	3.1759	0.99317	0.99312	18127	0	0.00098544	0.0050645	194	5	1.66717	-2.29546	-1.68378
GSTM4	6	6.4073	0.62659	0.7567	13669	2	0.00099651	0.0051168	195	4	2.67972	-2.291	-1.6836
IHH	6	34.9269	0.97049	0.97064	17629	0	0.0010048	0.0051551	197	4	5.12627	-2.28776	-1.68347
ATP2B4	6	27.9235	0.35674	0.55576	10024	1	0.0010048	0.0051551	196	3	4.80341	-2.28776	-1.68347
GPR107	6	24.2637	0.8899	0.89423	16229	1	0.0010302	0.0052888	198	2	4.60073	-2.27664	-1.68302
CLASP1	6	1.86375	0.23409	0.42433	7790	1	0.0010331	0.0053087	199	5	0.898211	-2.27501	-1.68295
FCGR1B	11	17.4334	0.6125	0.74576	13473	2	0.0010416	0.0053502	200	6	4.12378	-2.27163	-1.68281
SDK1	6	8.92238	0.88114	0.88742	16084	1	0.0010417	0.0053508	201	4	3.15743	-2.27158	-1.68281
FOXL2	6	1.82771	0.93475	0.93571	17147	0	0.0010449	0.0053648	202	5	0.870037	-2.27045	-1.68276
PTPRR	6	2.03673	0.99895	0.99893	18284	0	0.0010457	0.0053669	203	6	1.02625	-2.27028	-1.68276
RIPPLY3	6	20.6898	0.14802	0.31308	5798	3	0.0010551	0.0054101	204	2	4.37084	-2.26679	-1.68261
NSF	6	9.51226	0.59121	0.72919	13164	1	0.0010668	0.0054532	205	4	3.24979	-2.26335	-1.68246
L3MBTL3	6	3.70488	0.99892	0.9989	18283	0	0.0010754	0.0054969	206	6	1.88943	-2.25988	-1.68232
UBA6	6	46.2503	0.98361	0.98363	17918	0	0.001083	0.0055362	207	5	5.53139	-2.25679	-1.68218
SMG7	6	7.64605	0.31927	0.52679	9519	1	0.0010954	0.0055939	209	5	2.93471	-2.25229	-1.68199
IGFL3	6	27.2462	0.9989	0.99888	18282	0	0.0010953	0.0055939	208	6	4.76798	-2.25229	-1.68199
PPIL1	6	6.32148	0.78781	0.83225	15067	1	0.0011012	0.0056268	210	5	2.66026	-2.24974	-1.68188
LOH12CR1	6	2.30032	0.99726	0.99725	18238	0	0.0011062	0.0056527	211	6	1.20184	-2.24774	-1.68179
MTERF2	6	11.9639	0.95444	0.95491	17308	0	0.0011084	0.0056667	212	5	3.58061	-2.24667	-1.68174
LTB	6	26.8845	0.93475	0.93571	17007	0	0.001114	0.0056915	213	5	4.7487	-2.24477	-1.68166
NBPF14	6	29.4962	0.47955	0.6448	11622	1	0.0011351	0.0057907	214	4	4.88246	-2.23727	-1.68132
IL17RE	6	46.0451	0.17276	0.34575	6383	2	0.0011358	0.0057934	215	3	5.52497	-2.23707	-1.68131
FAM50A	6	2.99356	0.85268	0.86793	15739	1	0.0011474	0.0058505	216	4	1.58186	-2.23281	-1.68112
SNX11	6	26.6337	0.47146	0.63876	11520	2	0.001156	0.0058936	217	3	4.73518	-2.22962	-1.68097
TCTN1	6	10.8998	0.99884	0.99883	18281	0	0.0011574	0.0059039	218	6	3.44623	-2.22886	-1.68094
FAT2	6	43.4215	0.8997	0.90239	16383	1	0.0011886	0.0060554	219	4	5.44034	-2.21786	-1.68043
COPB1	6	5.79397	0.93475	0.93571	16932	0	0.0011964	0.0060963	220	5	2.53455	-2.21493	-1.68029
CSDE1	6	3.15947	0.67371	0.78526	14202	1	0.0011967	0.0060969	221	5	1.65968	-2.21489	-1.68029
USP39	6	40.3236	0.95725	0.95763	17351	0	0.0011974	0.0061039	222	3	5.33355	-2.21439	-1.68026
ABCA4	6	28.0543	0.23734	0.42835	7853	3	0.0012028	0.0061233	223	3	4.81015	-2.21301	-1.6802
CLPSL2	6	2.92785	0.99419	0.99413	18153	0	0.0012302	0.0062467	224	5	1.54984	-2.20435	-1.67978
DDIT4	6	2.377	0.95934	0.95972	17402	0	0.0012431	0.0063131	225	5	1.24914	-2.19976	-1.67956
PIGM	6	1.54319	0.99876	0.99874	18279	0	0.0012448	0.0063249	226	6	0.625919	-2.19895	-1.67952
ATMIN	6	3.10992	0.99875	0.99874	18278	0	0.0012478	0.0063427	227	6	1.63688	-2.19773	-1.67946
PIGB	6	32.9722	0.33236	0.53831	9733	1	0.0012577	0.0063912	229	5	5.04318	-2.19442	-1.67929
ALG3	6	26.0924	0.00087173	0.0045448	126	2	0.0012577	0.0063912	228	3	4.70556	-2.19442	-1.67929
KRTAP13-1	6	18.4882	0.3634	0.56055	10107	2	0.0012655	0.0064295	230	3	4.20853	-2.19182	-1.67916
VRK1	6	32.4312	0.9926	0.99255	18114	0	0.0012799	0.0064996	231	5	5.01931	-2.18711	-1.67893
CCDC22	6	1.68952	0.99872	0.9987	18277	0	0.0012818	0.0065044	232	6	0.75661	-2.18679	-1.67891
ZAR1	6	1.49649	0.2186	0.40483	7443	1	0.0012824	0.0065077	233	5	0.581579	-2.18657	-1.6789
MFSD5	6	45.8488	0.47998	0.64511	11629	2	0.0012942	0.0065713	234	3	5.51881	-2.18235	-1.67868
SHISA5	6	3.95532	0.66226	0.78124	14123	1	0.0012963	0.0065799	235	4	1.9838	-2.18178	-1.67865
CADM4	6	4.65469	0.89768	0.90066	16355	1	0.0013045	0.0066241	236	5	2.21868	-2.17887	-1.6785
MEA1	6	33.1159	0.99868	0.99866	18275	0	0.0013242	0.0067201	237	6	5.04945	-2.17262	-1.67818
EIF4A1	6	17.4921	0.071469	0.1879	3540	2	0.0013288	0.0067427	238	3	4.12863	-2.17117	-1.6781
RHOB	6	38.8993	0.63772	0.76548	13846	1	0.0013327	0.0067594	239	5	5.28167	-2.17009	-1.67805
CDC20	6	9.39684	0.98239	0.98242	17890	0	0.0013339	0.0067648	240	5	3.23218	-2.16975	-1.67803
THRAP3	6	22.5659	0.466	0.63475	11445	2	0.0013377	0.0067831	241	4	4.49607	-2.16857	-1.67797
ARHGAP21	6	8.59164	0.93475	0.93571	17041	0	0.001359	0.0069007	242	4	3.10293	-2.16111	-1.67757
VPS54	6	44.3543	0.97304	0.97317	17676	0	0.0013731	0.0069643	243	5	5.471	-2.15712	-1.67735
MTA1	6	2.14272	0.66611	0.78258	14147	1	0.001389	0.0070424	244	5	1.09944	-2.15228	-1.67709
FGR	6	46.3453	0.93475	0.93571	16762	0	0.0013995	0.0070926	246	4	5.53435	-2.14919	-1.67692
ARL14	6	30.2608	0.7251	0.80471	14564	1	0.0013995	0.0070926	245	3	4.91938	-2.14919	-1.67692
TTLL11	6	41.5441	0.75753	0.81824	14835	1	0.0013997	0.0070942	247	4	5.37657	-2.1491	-1.67691
EDEM1	6	2.99703	0.43968	0.6156	11107	1	0.0014248	0.0072079	248	5	1.58353	-2.14219	-1.67653
SNRPN	6	17.7848	0.99857	0.99856	18274	0	0.0014276	0.0072241	249	6	4.15257	-2.14122	-1.67648
EIF2B5	6	22.858	0.60054	0.73637	13310	1	0.001435	0.0072575	253	3	4.51463	-2.13921	-1.67636
MAPK1	6	19.3114	0.99261	0.99255	18115	0	0.001435	0.0072575	252	5	4.27138	-2.13921	-1.67636
CMPK1	6	14.1554	0.32019	0.52782	9543	2	0.001435	0.0072575	251	4	3.82328	-2.13921	-1.67636
GINS4	6	13.049	0.055663	0.1539	2925	1	0.001435	0.0072575	250	4	3.70587	-2.13921	-1.67636
RNF146	6	23.0499	0.97881	0.9789	17812	0	0.0014432	0.007292	254	5	4.52669	-2.13715	-1.67625
UBE2G1	5	4.62273	0.99855	0.99854	18273	0	0.0014463	0.0073055	255	5	2.20874	-2.13635	-1.6762
SLC47A1	6	19.5876	0.70271	0.7959	14393	1	0.0014814	0.0074904	256	3	4.29187	-2.12549	-1.67558
PHF23	6	8.03113	0.93475	0.93571	16787	0	0.0014921	0.00754	257	5	3.0056	-2.12263	-1.67541
ZDHHC20	6	31.8646	0.93475	0.93571	16906	0	0.0015252	0.0077125	258	5	4.99388	-2.1128	-1.67482
KCTD5	6	1.66366	0.93475	0.93571	16945	0	0.001528	0.0077249	259	5	0.734359	-2.11211	-1.67478
C16orf59	6	39.2408	0.20843	0.39202	7231	2	0.0015317	0.0077443	261	1	5.29428	-2.11102	-1.67472
CCDC87	6	39.413	0.17059	0.34289	6334	3	0.0015317	0.0077443	260	2	5.3006	-2.11102	-1.67472
ZNF644	10	2.08403	0.874	0.88219	16004	2	0.0015361	0.0077681	262	7	1.05938	-2.10969	-1.67464
SMEK1	6	19.027	0.93475	0.93571	16828	0	0.0015403	0.0077848	263	5	4.24998	-2.10875	-1.67458
CDCA5	6	24.7719	0.32311	0.53125	9609	3	0.0015457	0.0078101	264	3	4.63063	-2.10734	-1.67449
TMEM53	6	24.4139	0.99001	0.98999	18053	0	0.0015467	0.0078139	265	5	4.60963	-2.10713	-1.67448
POM121L12	6	2.7499	0.99845	0.99842	18271	0	0.0015546	0.0078619	266	6	1.45938	-2.10447	-1.67432
AKTIP	6	16.0944	0.8951	0.89846	16299	1	0.0015561	0.0078689	267	4	4.00849	-2.10409	-1.6743
ALKBH8	6	7.13196	0.6452	0.77147	13948	1	0.0015631	0.0078953	268	4	2.8343	-2.10263	-1.67421
MS4A4A	7	35.6874	0.65105	0.77629	14046	2	0.0015713	0.0079411	269	4	5.15734	-2.10012	-1.67405
SUOX	6	10.4281	0.97613	0.97627	17753	0	0.0015736	0.0079524	270	4	3.3824	-2.0995	-1.67401
HOXB1	6	40.2821	0.69397	0.79261	14328	1	0.0015891	0.0080322	271	4	5.33207	-2.09517	-1.67374
EBF2	6	1.93561	0.99507	0.99502	18175	0	0.00159	0.0080376	272	5	0.95279	-2.09487	-1.67372
NUMA1	6	12.5888	0.44442	0.6191	11154	2	0.0015911	0.0080446	273	4	3.65407	-2.0945	-1.6737
HMGCLL1	6	29.6471	0.90343	0.90562	16443	1	0.0016013	0.0081001	275	5	4.88982	-2.09151	-1.67351
RIMS4	6	30.107	0.21562	0.40108	7381	1	0.0016013	0.0081001	274	2	4.91203	-2.09151	-1.67351
CHRFAM7A	7	17.4639	0.9586	0.95898	17386	0	0.0016029	0.0081093	276	6	4.12631	-2.09102	-1.67348
NOV	6	39.0511	0.75201	0.81585	14787	1	0.0016109	0.00814	277	4	5.28729	-2.08938	-1.67338
PER1	6	4.44648	0.99838	0.99835	18270	0	0.0016212	0.008195	278	6	2.15266	-2.08645	-1.67319
RBM48	6	11.1	0.82181	0.84966	15403	1	0.0016365	0.0082791	280	3	3.47249	-2.08202	-1.67291
UBQLNL	6	23.98	0.26528	0.46254	8460	2	0.0016365	0.0082791	279	3	4.58376	-2.08202	-1.67291
LY96	4	18.0274	0.45326	0.62549	11282	1	0.0016443	0.0083196	281	3	4.17212	-2.0799	-1.67277
RPGR	6	1.63083	0.9771	0.97721	17777	0	0.001648	0.0083347	282	5	0.705603	-2.07911	-1.67272
KIAA1033	6	1.90624	0.99739	0.99737	18245	0	0.0016629	0.0084064	283	6	0.930732	-2.07539	-1.67248
DPH7	6	4.94747	0.93475	0.93571	17037	0	0.0016668	0.0084241	284	5	2.30669	-2.07448	-1.67242
PDK1	6	13.1179	0.87487	0.88282	16017	1	0.0016681	0.0084268	285	5	3.71347	-2.07434	-1.67241
USP28	6	1.85823	0.99833	0.99831	18269	0	0.0016727	0.0084489	286	6	0.893927	-2.0732	-1.67233
SLC22A7	6	3.29532	0.97995	0.98003	17835	0	0.0016757	0.0084565	287	5	1.72042	-2.07281	-1.67231
SIX6	6	1.84538	0.96435	0.96466	17506	0	0.0016836	0.0084872	288	5	0.883914	-2.07124	-1.6722
GEMIN7	6	48.0126	0.52873	0.68165	12299	1	0.0016901	0.008519	293	4	5.58534	-2.06961	-1.6721
TBC1D31	6	38.9679	0.048477	0.13805	2648	4	0.0016901	0.008519	292	2	5.28422	-2.06961	-1.6721
SURF6	6	25.1726	0.59111	0.72911	13163	1	0.00169	0.008519	291	2	4.65378	-2.06961	-1.6721
AP1S3	6	30.2473	0.24464	0.43746	8029	3	0.00169	0.008519	290	3	4.91873	-2.06961	-1.6721
MRPL24	6	26.1435	0.018954	0.067771	1334	1	0.00169	0.008519	289	4	4.70838	-2.06961	-1.6721
GK2	6	12.6872	0.96509	0.96537	17523	0	0.0017051	0.0085913	294	5	3.6653	-2.06594	-1.67185
TRAF3IP1	6	1.80478	0.99827	0.99825	18267	0	0.0017317	0.0087212	295	6	0.851825	-2.05942	-1.67141
IL19	6	17.7696	0.98501	0.98502	17960	0	0.0017422	0.0087762	296	5	4.15134	-2.05669	-1.67123
DAGLB	6	2.60341	0.96362	0.96394	17492	0	0.0017588	0.0088651	297	5	1.3804	-2.05232	-1.67093
TSPO	6	15.3655	0.93475	0.93571	16829	0	0.0017824	0.0089789	298	4	3.94162	-2.04678	-1.67054
WIPI2	6	1.4541	0.99822	0.9982	18266	0	0.0017833	0.0089821	299	6	0.540127	-2.04662	-1.67053
ABHD13	5	40.7095	0.12079	0.2762	5141	2	0.0017838	0.0089848	300	2	5.34729	-2.04649	-1.67052
RP1	6	28.8996	0.17416	0.3476	6409	1	0.0017881	0.0090015	301	3	4.85298	-2.04569	-1.67047
EDEM3	6	2.01315	0.99821	0.99819	18265	0	0.0017898	0.0090112	302	6	1.00945	-2.04522	-1.67043
CNTRL	6	1.73866	0.97252	0.97262	17664	0	0.0017981	0.0090576	303	5	0.797977	-2.04299	-1.67028
STX5	6	8.27667	0.0055103	0.022662	492	2	0.0018177	0.009146	304	4	3.04905	-2.03877	-1.66998
HNRNPUL2	6	38.3639	0.55724	0.70338	12676	2	0.001822	0.0091686	306	1	5.26168	-2.0377	-1.6699
MEFV	6	39.0816	0.27644	0.47599	8687	2	0.001822	0.0091686	305	3	5.28842	-2.0377	-1.6699
RIC1	6	7.22478	0.99813	0.99811	18264	0	0.0018663	0.0093713	307	6	2.85295	-2.0282	-1.66922
THOC6	6	2.53453	0.98162	0.98168	17870	0	0.0018853	0.0094689	308	5	1.34172	-2.0237	-1.66889
SLC22A1	6	16.1407	0.42133	0.60224	10836	2	0.0018897	0.0094867	310	4	4.01263	-2.02288	-1.66883
PSME1	6	10.9145	0.47027	0.63788	11507	2	0.0018897	0.0094867	309	4	3.44818	-2.02288	-1.66883
SETD5	6	2.8977	0.71	0.79872	14441	1	0.0018995	0.0095341	311	4	1.53491	-2.02072	-1.66866
REEP6	6	12.7072	0.99808	0.99806	18263	0	0.0019199	0.0096279	312	6	3.66758	-2.01647	-1.66835
MED28	6	17.7853	0.96671	0.967	17560	0	0.0019352	0.0096959	313	5	4.15261	-2.01341	-1.66812
KRTAP10-7	6	38.3664	0.13474	0.29507	5474	2	0.0019539	0.0097783	315	3	5.26177	-2.00974	-1.66784
MAK16	6	38.0723	0.587	0.72599	13103	2	0.0019539	0.0097783	314	2	5.25067	-2.00974	-1.66784
ETAA1	6	1.54536	0.99804	0.99803	18262	0	0.0019581	0.0098026	316	6	0.627939	-2.00866	-1.66776
DPM3	7	8.10788	0.93338	0.93436	16740	1	0.0019632	0.0098204	317	5	3.01932	-2.00787	-1.6677
UBR5	6	2.6263	0.99644	0.99642	18206	0	0.0019638	0.0098231	318	5	1.39303	-2.00775	-1.66769
GATAD1	6	4.79403	0.3194	0.52694	9524	1	0.0019662	0.0098393	319	5	2.26124	-2.00704	-1.66763
FGB	6	1.90677	0.99789	0.99788	18257	0	0.0019684	0.009849	320	6	0.931133	-2.00661	-1.6676
DNAJC16	6	11.062	0.49439	0.65581	11810	1	0.00197	0.009856	321	4	3.46753	-2.0063	-1.66758
RNF180	6	2.36676	0.88648	0.89148	16167	1	0.0019876	0.0099363	322	5	1.24292	-2.00278	-1.6673
NAA38	6	2.85096	0.99432	0.99425	18154	0	0.0019939	0.0099562	323	4	1.51145	-2.00191	-1.66724
PIGT	6	3.26457	0.998	0.998	18261	0	0.0019951	0.0099633	324	6	1.70689	-2.0016	-1.66721
GPR162	6	1.89942	0.99799	0.99798	18260	0	0.0020105	0.010034	325	6	0.925561	-1.99853	-1.66697
RPL26	3	64.3333	0.74456	0.8127	14724	0	0.0020202	0.010076	326	1	6.00749	-1.99671	-1.66683
ATXN2	6	1.66911	0.99797	0.99795	18259	0	0.0020321	0.01013	327	6	0.739079	-1.99439	-1.66665
GRK7	6	1.96596	0.67025	0.78402	14176	1	0.0020345	0.010142	328	5	0.975237	-1.99388	-1.66661
RBM10	6	1.54957	0.13708	0.2982	5520	1	0.0020351	0.010144	329	5	0.631868	-1.99379	-1.6666
ST13	6	15.1439	0.93475	0.93571	16782	0	0.0020479	0.010206	330	4	3.92066	-1.99114	-1.66639
ATP8B1	6	24.5163	0.70194	0.79561	14391	1	0.0020563	0.010246	333	4	4.61567	-1.98945	-1.66626
EME2	6	26.4252	0.79385	0.83517	15123	1	0.0020563	0.010246	332	5	4.72384	-1.98945	-1.66626
SARAF	8	12.4114	0.35481	0.55433	9993	3	0.0020562	0.010246	331	5	3.6336	-1.98945	-1.66626
SETSIP	5	14.0317	0.15979	0.32873	6079	1	0.0020585	0.010265	334	3	3.81062	-1.98864	-1.66619
CBFA2T3	6	37.9226	0.6181	0.75012	13548	2	0.0020594	0.010272	336	4	5.24499	-1.98834	-1.66617
CBX6	6	41.8843	0.47372	0.64042	11549	2	0.0020594	0.010272	335	3	5.38834	-1.98834	-1.66617
PIK3R4	6	3.7521	0.99229	0.99224	18108	0	0.0020722	0.01033	337	5	1.9077	-1.9859	-1.66597
SUPT5H	6	15.9667	0.36493	0.56161	10133	1	0.0020794	0.010361	338	3	3.997	-1.9846	-1.66587
SNX21	6	2.5288	0.417	0.59916	10778	1	0.0020866	0.010398	339	5	1.33845	-1.98305	-1.66574
PAF1	6	24.5453	0.032309	0.10053	1926	2	0.0020913	0.010413	340	4	4.61737	-1.98242	-1.66569
SLC2A9	6	3.50098	0.99786	0.99785	18256	0	0.0021359	0.010607	342	6	1.80776	-1.97441	-1.66504
C5orf42	6	8.28696	0.83175	0.85517	15497	1	0.0021357	0.010607	341	4	3.05084	-1.97441	-1.66504
ADPRH	6	47.6926	0.58199	0.72218	13042	2	0.0021386	0.01062	343	4	5.57569	-1.97388	-1.66499
PDE4C	6	1.61146	0.99786	0.99784	18255	0	0.0021413	0.01063	344	6	0.68837	-1.97347	-1.66496
CIITA	6	22.1457	0.62037	0.75188	13588	1	0.0021532	0.010693	345	3	4.46896	-1.9709	-1.66475
INSM1	6	2.09924	0.99143	0.99141	18089	0	0.0022	0.010913	346	5	1.06987	-1.96206	-1.664
GCSAML	5	28.1755	0.14114	0.30364	5623	1	0.0022063	0.010936	347	2	4.81637	-1.96114	-1.66392
CACNG3	6	4.66861	0.99779	0.99777	18254	0	0.0022087	0.010948	348	6	2.22299	-1.96067	-1.66388
HOXA1	6	17.2375	0.40294	0.58898	10606	1	0.0022157	0.010978	349	5	4.10747	-1.95948	-1.66378
RNF183	6	37.0657	0.16183	0.33135	6129	3	0.0022177	0.010986	351	1	5.21201	-1.95916	-1.66376
KAT7	6	37.1138	0.26625	0.46372	8480	2	0.0022177	0.010986	350	1	5.21388	-1.95916	-1.66376
MPP5	6	26.2217	0.6499	0.77533	14027	1	0.0022186	0.010989	352	5	4.71269	-1.95904	-1.66375
TENM3	6	2.00939	0.98623	0.98624	17983	0	0.0022253	0.011016	353	5	1.00676	-1.95798	-1.66365
ENOPH1	6	24.7897	0.87333	0.88172	15993	1	0.0022524	0.011135	356	3	4.63167	-1.95331	-1.66325
CCDC181	6	26.2796	0.79315	0.83485	15115	1	0.0022524	0.011135	355	4	4.71587	-1.95331	-1.66325
KAT8	6	23.3365	0.37876	0.57152	10320	2	0.0022524	0.011135	354	2	4.54451	-1.95331	-1.66325
DCP2	6	25.4018	0.99228	0.99222	18107	0	0.0022537	0.011141	357	5	4.66686	-1.95308	-1.66323
SPAG11A	6	9.39269	0.58624	0.7254	13093	1	0.0022603	0.011171	358	5	3.23154	-1.95191	-1.66313
PRAMEF11	6	12.1232	0.08492	0.21569	4026	2	0.0022651	0.011191	359	4	3.5997	-1.95113	-1.66306
LGR6	6	2.26057	0.99772	0.99771	18252	0	0.0022768	0.011245	360	6	1.17669	-1.94904	-1.66288
MTFR1L	6	36.9183	0.19647	0.37663	6952	3	0.0022968	0.011338	361	1	5.20626	-1.94546	-1.66257
CLEC3A	6	22.2099	0.59905	0.73521	13286	1	0.0023045	0.011376	362	3	4.47313	-1.94401	-1.66244
GIGYF2	6	19.1504	0.82796	0.85304	15457	1	0.0023091	0.0114	363	5	4.2593	-1.9431	-1.66236
CGGBP1	6	7.00128	0.99227	0.99221	18106	0	0.0023501	0.011584	364	5	2.80762	-1.93614	-1.66173
ZFX	6	2.23321	0.42204	0.60277	10843	1	0.0023628	0.011647	365	5	1.15912	-1.93379	-1.66152
TRMT2A	6	2.83905	0.18143	0.35713	6591	1	0.0023716	0.011691	366	4	1.50541	-1.93215	-1.66137
TPMT	6	36.8647	0.22383	0.41143	7561	2	0.002376	0.011716	368	3	5.20417	-1.93122	-1.66129
FPR2	6	37.0795	0.89723	0.9003	16349	1	0.002376	0.011716	367	2	5.21255	-1.93122	-1.66129
TRIM74	6	4.19287	0.98095	0.98103	17854	0	0.0023861	0.01176	370	5	2.06794	-1.92959	-1.66114
TRIM73	6	4.19287	0.98095	0.98103	17853	0	0.0023861	0.01176	369	5	2.06794	-1.92959	-1.66114
ANGPT1	6	2.20529	0.98006	0.98015	17837	0	0.0024062	0.011852	371	5	1.14097	-1.92621	-1.66083
PIGW	6	10.0491	0.70594	0.79718	14415	1	0.0024065	0.011853	372	5	3.32899	-1.92617	-1.66082
ACTN3	6	30.6094	0.063301	0.17043	3234	3	0.0024343	0.011971	374	3	4.9359	-1.92187	-1.66042
NSMCE2	6	31.6881	0.93475	0.93571	17046	0	0.0024343	0.011971	373	3	4.98587	-1.92187	-1.66042
HTATSF1	6	3.23077	0.99756	0.99753	18250	0	0.0024404	0.011994	375	6	1.69188	-1.92104	-1.66035
SLC12A6	6	2.19526	0.99752	0.99749	18249	0	0.0024797	0.012168	376	6	1.13439	-1.91478	-1.65976
URI1	6	2.21664	0.78591	0.83129	15054	1	0.0024914	0.012204	377	4	1.14837	-1.9135	-1.65964
PSEN1	6	2.25784	0.63111	0.76026	13741	1	0.0025018	0.012247	378	4	1.17494	-1.91197	-1.65949
TAF11	6	36.7991	0.2209	0.40776	7496	3	0.0025078	0.012272	381	3	5.2016	-1.91108	-1.65941
POLR1E	6	36.217	0.0032091	0.014095	329	4	0.0025078	0.012272	380	1	5.1786	-1.91108	-1.65941
PPP1R11	6	46.3939	0.93475	0.93571	16747	0	0.0025078	0.012272	379	4	5.53586	-1.91108	-1.65941
PIGL	6	5.99707	0.85405	0.86879	15750	1	0.002529	0.012372	382	5	2.58426	-1.90756	-1.65907
HIC2	6	29.6515	0.076926	0.19929	3734	1	0.0025327	0.012386	383	4	4.89003	-1.90707	-1.65902
STARD10	6	2.03203	0.99746	0.99744	18248	0	0.0025436	0.012434	384	6	1.02292	-1.90539	-1.65886
SCAP	6	21.8975	0.97469	0.97483	17720	0	0.002555	0.012485	385	5	4.4527	-1.90361	-1.65869
PFDN4	4	28.7955	0.95395	0.95441	17300	0	0.0025618	0.012518	386	3	4.84777	-1.90247	-1.65858
DMRTB1	6	1.61898	0.96156	0.96193	17452	0	0.0025684	0.012557	387	5	0.695089	-1.90111	-1.65844
DIRC1	4	2.19407	0.99742	0.9974	18247	0	0.0025786	0.012604	388	4	1.13361	-1.89949	-1.65828
ICAM1	6	2.10519	0.9974	0.99738	18246	0	0.0025974	0.012679	389	6	1.07395	-1.89691	-1.65803
ZNF883	6	1.69139	0.97056	0.97071	17631	0	0.0026043	0.012712	390	5	0.758206	-1.89579	-1.65792
PREB	6	7.46423	0.1346	0.29487	5467	1	0.0026058	0.012719	391	5	2.89999	-1.89555	-1.6579
EFTUD1	6	15.8259	0.18228	0.35826	6606	2	0.0026161	0.012765	392	4	3.98421	-1.89398	-1.65774
XRCC6	6	36.3173	0.071469	0.1879	3542	2	0.0026397	0.012868	393	1	5.18259	-1.89049	-1.65739
PYGO2	6	18.0485	0.99735	0.99734	18244	0	0.0026455	0.0129	394	6	4.17381	-1.88941	-1.65728
TM4SF18	6	6.46729	0.15031	0.31616	5854	1	0.0026459	0.012903	395	4	2.69316	-1.88931	-1.65727
ERGIC2	6	26.5621	0.63173	0.76074	13750	2	0.0026517	0.012932	398	3	4.7313	-1.88833	-1.65718
ULBP1	6	25.3581	0.85732	0.87087	15788	1	0.0026517	0.012932	397	4	4.66438	-1.88833	-1.65718
GINS2	6	13.7627	0.96535	0.96564	17529	0	0.0026517	0.012932	396	5	3.78269	-1.88833	-1.65718
XKRX	6	4.73692	0.85616	0.87008	15775	1	0.0026532	0.012939	399	4	2.24395	-1.8881	-1.65715
GAA	6	9.8852	0.99733	0.99732	18241	0	0.0026712	0.013019	400	6	3.30527	-1.88542	-1.65688
ZNHIT6	6	11.4404	0.57144	0.71419	12876	1	0.0026994	0.013155	401	4	3.51606	-1.88091	-1.65642
CHMP2A	6	39.0012	0.93475	0.93571	16999	0	0.0027188	0.013252	402	4	5.28545	-1.87772	-1.65609
GPR50	6	1.38766	0.99727	0.99726	18240	0	0.0027324	0.013321	403	6	0.472653	-1.87546	-1.65586
CASK	6	1.74463	0.99726	0.99726	18239	0	0.0027359	0.013336	404	6	0.802918	-1.87497	-1.65581
KRTAP5-2	6	22.3836	0.37325	0.56755	10256	1	0.0027564	0.013428	405	5	4.48437	-1.87199	-1.6555
SPATA9	6	18.5386	0.15063	0.31659	5867	1	0.0027715	0.013505	406	3	4.21246	-1.86951	-1.65524
MTR	6	3.43153	0.50601	0.66453	11980	1	0.0027838	0.013551	408	5	1.77885	-1.86803	-1.65508
RPS27L	6	24.5574	0.44231	0.61752	11133	2	0.0027837	0.013551	407	3	4.61809	-1.86803	-1.65508
HDAC3	6	20.6923	0.71129	0.79922	14455	1	0.0027883	0.013565	409	5	4.37102	-1.86758	-1.65503
SPEN	6	2.38402	0.99444	0.99437	18161	0	0.0028023	0.013613	410	5	1.2534	-1.86605	-1.65487
HES2	6	3.20106	0.99349	0.99342	18138	0	0.0028063	0.013632	411	5	1.67855	-1.86544	-1.65481
CAGE1	6	6.2875	0.011807	0.04459	934	2	0.0028158	0.013668	412	3	2.65249	-1.8643	-1.65469
CDK11B	6	3.80194	0.99078	0.99075	18071	0	0.0028183	0.013679	413	4	1.92673	-1.86395	-1.65465
CEACAM4	6	2.37185	0.99211	0.99206	18100	0	0.0028232	0.013695	414	5	1.24601	-1.86344	-1.6546
RCBTB2	6	19.1972	0.76245	0.82042	14873	1	0.0029223	0.014081	416	4	4.26282	-1.85137	-1.65329
KIF24	6	17.4726	0.60254	0.73796	13339	1	0.0029223	0.014081	415	4	4.12702	-1.85137	-1.65329
ZMYM2	6	2.04925	0.99657	0.99656	18210	0	0.0029343	0.014132	417	5	1.03509	-1.8498	-1.65312
CHERP	6	17.3583	0.83345	0.85619	15519	1	0.0029696	0.014274	418	3	4.11755	-1.84545	-1.65264
SF3B4	6	35.6689	0.6575	0.77957	14100	1	0.0030087	0.014423	420	2	5.15659	-1.84094	-1.65213
EIF4B	6	44.3273	0.047496	0.13586	2600	1	0.0030087	0.014423	419	2	5.47012	-1.84094	-1.65213
BBS9	6	8.68562	0.75992	0.81929	14855	1	0.0030137	0.014441	421	4	3.11863	-1.8404	-1.65207
AGAP3	20	1.43382	0.93581	0.93675	17165	4	0.0030221	0.014468	422	14	0.51986	-1.83959	-1.65198
KPNB1	6	8.48047	0.37081	0.5658	10212	1	0.003043	0.014553	423	5	3.08414	-1.83705	-1.65169
VPS35	6	6.26488	0.93475	0.93571	17137	0	0.0030615	0.014616	424	5	2.64729	-1.83517	-1.65148
TRIP10	6	22.295	0.2295	0.41852	7682	2	0.0030824	0.014707	425	4	4.47865	-1.83248	-1.65117
ZKSCAN2	6	22.6926	0.28559	0.48703	8854	2	0.0030859	0.01472	427	3	4.50415	-1.83209	-1.65113
CLMP	6	22.7706	0.89192	0.8959	16251	1	0.0030859	0.01472	426	4	4.5091	-1.83209	-1.65113
TRIM64	6	37.823	0.99335	0.99329	18133	0	0.0031142	0.014823	428	5	5.24119	-1.82906	-1.65078
PRMT9	6	2.3681	0.99079	0.99076	18073	0	0.0031265	0.014867	429	5	1.24373	-1.82778	-1.65063
ARID4B	6	2.2003	0.99611	0.99609	18195	0	0.0031287	0.014877	430	5	1.1377	-1.82748	-1.6506
PRRT4	6	18.8085	0.55703	0.70322	12675	2	0.003174	0.015057	431	3	4.23331	-1.82226	-1.64999
ENSA	6	6.93674	0.22455	0.41232	7579	2	0.0031929	0.01513	438	4	2.79426	-1.82016	-1.64974
DDX47	6	11.6861	0.0051946	0.021486	472	1	0.0031929	0.01513	437	3	3.54672	-1.82016	-1.64974
SREK1IP1	6	9.091	0.84552	0.86342	15663	1	0.0031929	0.01513	436	3	3.18444	-1.82016	-1.64974
UFD1L	6	8.00162	0.60983	0.74369	13442	1	0.0031929	0.01513	435	4	3.00029	-1.82016	-1.64974
DSCR4	6	26.9856	0.86251	0.87426	15850	1	0.0031929	0.01513	434	4	4.75412	-1.82016	-1.64974
ZNF83	6	20.1259	0.79166	0.83412	15101	1	0.0031929	0.01513	433	4	4.33098	-1.82016	-1.64974
GPI	6	12.0208	0.90004	0.90267	16389	1	0.0031929	0.01513	432	5	3.58746	-1.82016	-1.64974
OBSL1	6	38.4052	0.46577	0.63458	11442	2	0.0031932	0.015131	439	3	5.26323	-1.82013	-1.64974
SECISBP2	6	17.7314	0.93475	0.93571	16972	0	0.0032287	0.015273	440	5	4.14823	-1.81608	-1.64926
MYLK4	6	2.77443	0.86191	0.87386	15844	1	0.0032733	0.015435	441	5	1.47219	-1.81149	-1.64871
SMIM23	6	17.3885	0.93475	0.93571	16845	0	0.0032754	0.015442	442	5	4.12007	-1.8113	-1.64869
PLCH2	6	2.01158	0.98655	0.98655	17988	0	0.0032841	0.015473	443	4	1.00833	-1.81043	-1.64858
SIVA1	6	10.4593	0.33017	0.53675	9703	1	0.0033003	0.015533	445	4	3.38671	-1.80874	-1.64838
GDAP1	6	19.025	0.35467	0.55423	9991	2	0.0033003	0.015533	444	4	4.24982	-1.80874	-1.64838
TRNAU1AP	6	12.1039	0.71296	0.79985	14463	1	0.0033059	0.015548	446	3	3.5974	-1.80833	-1.64833
HIPK3	6	2.55304	0.98237	0.98241	17889	0	0.0033367	0.015677	447	4	1.35221	-1.80474	-1.64789
DOT1L	6	2.76473	0.11697	0.27104	5034	2	0.0033424	0.015695	448	4	1.46714	-1.80424	-1.64783
MCCC1	6	34.4716	0.078446	0.20241	3802	2	0.0033514	0.015728	450	1	5.10734	-1.80333	-1.64772
RAPGEFL1	6	36.1015	0.1632	0.33316	6157	3	0.0033514	0.015728	449	3	5.17399	-1.80333	-1.64772
ATP5C1	6	31.3473	0.88812	0.89279	16192	1	0.0033634	0.015771	451	4	4.97027	-1.80214	-1.64758
ROBO1	6	2.85711	0.51452	0.67093	12102	2	0.003369	0.015793	452	4	1.51456	-1.80154	-1.6475
DDX24	6	6.61134	0.43618	0.61302	11054	1	0.0033792	0.015834	453	3	2.72494	-1.80041	-1.64736
NEUROG1	6	2.8329	0.95832	0.95869	17373	0	0.0034041	0.015934	454	5	1.50228	-1.79768	-1.64702
ELP4	6	12.1049	0.96527	0.96555	17526	0	0.0034116	0.01596	455	5	3.59752	-1.79697	-1.64694
CITED2	6	8.20875	0.9643	0.96461	17504	0	0.0034133	0.015966	456	3	3.03716	-1.7968	-1.64692
ZNF586	9	4.48333	0.83427	0.85668	15528	2	0.0034381	0.016055	457	6	2.16457	-1.79439	-1.64662
C10orf12	6	3.02119	0.3689	0.56445	10185	1	0.0034383	0.016056	458	5	1.59512	-1.79436	-1.64661
MBTPS1	6	8.34377	0.78101	0.82893	15010	1	0.003446	0.016077	459	3	3.0607	-1.79379	-1.64654
COMMD8	4	11.8076	0.99654	0.99652	18209	0	0.0034619	0.016134	460	4	3.56164	-1.79226	-1.64635
LSM12	6	21.9779	0.23991	0.43152	7906	2	0.0034626	0.016135	462	4	4.45798	-1.79223	-1.64634
CCDC33	6	19.5644	0.34079	0.54436	9835	1	0.0034626	0.016135	461	4	4.29016	-1.79223	-1.64634
RP1L1	6	1.8432	0.99129	0.99127	18087	0	0.0034679	0.016157	463	5	0.882216	-1.79164	-1.64627
ZFPL1	6	41.8081	0.8315	0.85502	15492	1	0.0034831	0.016214	464	5	5.38571	-1.79011	-1.64608
PML	6	9.32383	0.36391	0.56089	10113	1	0.0035346	0.016429	465	4	3.22092	-1.78439	-1.64535
NRIP3	6	34.9272	0.070779	0.18644	3514	3	0.0035622	0.016546	466	2	5.12628	-1.78131	-1.64496
RLTPR	6	11.3989	0.99301	0.99294	18125	0	0.0035638	0.016554	467	5	3.51082	-1.7811	-1.64493
SNRNP27	6	8.39957	0.93475	0.93571	16896	0	0.0035715	0.016579	468	4	3.07032	-1.78044	-1.64484
OTUD7A	6	19.3862	0.97013	0.97031	17619	0	0.0035787	0.016607	469	4	4.27696	-1.77971	-1.64475
SMC6	6	35.625	0.70164	0.7955	14386	1	0.0036021	0.016692	470	3	5.15482	-1.77749	-1.64446
TMBIM6	6	8.46821	0.78442	0.83059	15035	1	0.0036155	0.016735	472	5	3.08206	-1.77637	-1.64432
GABARAPL1	6	33.9741	0.57954	0.72033	13011	1	0.0036149	0.016735	471	3	5.08636	-1.77637	-1.64432
PMF1	6	21.4996	0.82863	0.85341	15463	1	0.0036261	0.016776	475	5	4.42624	-1.77531	-1.64418
PRMT1	6	21.963	0.38735	0.57776	10419	1	0.0036261	0.016776	474	2	4.457	-1.77531	-1.64418
RRAGA	6	33.0501	0.7136	0.8001	14470	1	0.0036261	0.016776	473	4	5.04658	-1.77531	-1.64418
DFNA5	6	19.5117	0.010655	0.040708	856	2	0.0036644	0.016911	476	4	4.28627	-1.77183	-1.64372
NTMT1	16	2.11931	0.99931	0.99928	18297	0	0.0036893	0.017	477	11	1.08359	-1.76955	-1.64342
CPSF4	6	15.7328	0.74837	0.81432	14759	1	0.0037092	0.017076	478	5	3.9757	-1.76761	-1.64316
GLB1L	6	14.5256	0.60212	0.73764	13334	1	0.0037152	0.017094	479	3	3.86053	-1.76716	-1.6431
AQR	6	13.8057	0.93475	0.93571	16974	0	0.0037296	0.017161	480	4	3.78719	-1.76546	-1.64288
KIF20A	6	24.9733	0.25096	0.44516	8173	2	0.0037563	0.017261	481	3	4.64232	-1.76293	-1.64254
ASTL	6	2.07453	0.40228	0.58852	10595	1	0.0037831	0.017344	482	5	1.05279	-1.76085	-1.64226
RAB20	6	25.6691	0.10956	0.26082	4844	2	0.0037853	0.017349	483	4	4.68196	-1.76073	-1.64224
ZNF320	6	26.0229	0.31643	0.52341	9460	1	0.0037872	0.017359	485	3	4.70171	-1.76048	-1.64221
NPIPB5	6	24.1659	0.93475	0.93571	16852	0	0.0037872	0.017359	484	4	4.5949	-1.76048	-1.64221
SMARCA5	6	13.9109	0.93475	0.93571	16802	0	0.0037991	0.017412	486	5	3.79815	-1.75915	-1.64203
UBB	6	36.055	0.98557	0.98556	17971	0	0.0037993	0.017414	487	4	5.17213	-1.7591	-1.64202
LONP1	6	9.54961	0.87644	0.88396	16039	1	0.0038316	0.017535	489	4	3.25544	-1.75609	-1.64161
MZT2A	6	10.8129	0.80855	0.8426	15262	1	0.0038316	0.017535	488	5	3.43468	-1.75609	-1.64161
CYP20A1	6	33.3517	0.18936	0.36744	6797	2	0.0038783	0.017707	490	3	5.05969	-1.75186	-1.64103
EXT2	6	2.14244	0.97456	0.97471	17717	0	0.0038812	0.017719	491	5	1.09925	-1.75156	-1.64099
METTL3	6	6.33393	0.23651	0.42728	7839	2	0.0039033	0.017807	492	4	2.6631	-1.74941	-1.64069
TCF7L2	6	2.82783	0.9954	0.99538	18184	0	0.0039076	0.017825	493	5	1.4997	-1.74897	-1.64063
HUS1	6	32.6758	0.081761	0.2092	3912	2	0.00393	0.017912	494	3	5.03015	-1.74686	-1.64034
TMEM127	6	32.7808	0.097104	0.24045	4476	2	0.003931	0.017914	495	2	5.03478	-1.74681	-1.64033
ACBD7	6	24.0699	0.96348	0.9638	17490	0	0.0039537	0.018	498	4	4.58916	-1.74473	-1.64004
GARS	6	16.8433	0.59424	0.73153	13215	2	0.0039537	0.018	497	2	4.07411	-1.74473	-1.64004
COPE	6	17.8554	0.32674	0.53432	9663	2	0.0039537	0.018	496	3	4.15829	-1.74473	-1.64004
PCED1B	6	7.24808	0.86185	0.87382	15843	1	0.003972	0.018065	499	5	2.8576	-1.74316	-1.63982
CFHR5	6	9.18467	0.95041	0.95095	17235	0	0.0039964	0.018163	500	5	3.19923	-1.74081	-1.63949
ALDH3A2	6	16.7474	0.43557	0.61259	11044	2	0.0040363	0.018326	502	3	4.06587	-1.73693	-1.63894
TAS2R3	6	32.7331	0.13178	0.2911	5386	1	0.0040363	0.018326	501	3	5.03268	-1.73693	-1.63894
UBE2W	7	17.6052	0.8316	0.85509	15495	1	0.0040526	0.018392	503	5	4.13793	-1.73537	-1.63871
C14orf93	6	5.22883	0.98469	0.98469	17951	0	0.0040701	0.018456	504	5	2.38649	-1.73386	-1.6385
LYPD6	6	11.5339	0.97891	0.97899	17813	0	0.0040846	0.018515	505	4	3.52781	-1.73248	-1.6383
TMEM132B	6	7.08195	0.72638	0.80524	14577	1	0.0040904	0.01854	506	5	2.82415	-1.73189	-1.63821
KCTD20	8	21.1088	0.18761	0.36514	6747	3	0.0041352	0.018702	507	3	4.39977	-1.72811	-1.63767
ATP6V1F	8	27.3873	0.04093	0.12086	2311	4	0.0041501	0.018754	508	2	4.77544	-1.72691	-1.63749
TMED10	6	33.3328	0.4326	0.61043	10994	1	0.004168	0.018818	510	4	5.05887	-1.72543	-1.63727
LRRC14	6	32.3563	0.14113	0.30364	5621	2	0.004168	0.018818	509	2	5.01597	-1.72543	-1.63727
CALHM3	6	18.1802	0.96787	0.96814	17587	0	0.0041866	0.018894	514	3	4.18429	-1.72368	-1.63702
ELP6	6	18.386	0.031179	0.097784	1883	2	0.0041866	0.018894	513	3	4.20054	-1.72368	-1.63702
RNF4	6	19.6676	0.8421	0.86133	15626	1	0.0041866	0.018894	512	4	4.29775	-1.72368	-1.63702
BRD7	6	18.3634	0.57159	0.7143	12881	1	0.0041866	0.018894	511	3	4.19876	-1.72368	-1.63702
CCER2	6	5.26661	0.029827	0.094507	1822	2	0.004248	0.019125	515	4	2.39688	-1.7184	-1.63623
USP46	6	20.3239	0.99059	0.99058	18065	0	0.0042565	0.019155	516	4	4.3451	-1.71772	-1.63613
PTCHD1	6	1.76779	0.69882	0.79445	14367	1	0.0042627	0.019183	517	4	0.821945	-1.71708	-1.63604
ZNF236	6	4.65353	0.11187	0.26405	4896	2	0.0042801	0.019242	518	4	2.21833	-1.71575	-1.63584
DERL3	6	5.22481	0.13822	0.29973	5541	2	0.0042919	0.019284	519	4	2.38538	-1.7148	-1.6357
C7orf55	6	1.90387	0.26733	0.46501	8502	1	0.0042948	0.019294	520	5	0.928935	-1.71458	-1.63566
PSMB5	12	4.2663	0.5472	0.69578	12549	3	0.0043075	0.019344	521	5	2.09299	-1.71345	-1.63549
CTDSPL2	6	30.001	0.88371	0.88936	16124	1	0.0043182	0.019389	522	4	4.90694	-1.71244	-1.63534
PPIF	6	19.5975	0.22005	0.40669	7482	3	0.0043209	0.019397	523	3	4.2926	-1.71227	-1.63532
KRTAP9-1	6	1.56921	0.97605	0.97619	17749	0	0.0043244	0.019411	524	5	0.650036	-1.71195	-1.63527
GLMN	6	2.21524	0.99171	0.99166	18092	0	0.0043263	0.019419	528	5	1.14746	-1.71177	-1.63524
HIST1H4K	6	39.9444	0.38462	0.57578	10392	2	0.004326	0.019419	527	3	5.31992	-1.71177	-1.63524
HIST1H4J	6	39.9444	0.38462	0.57578	10391	2	0.004326	0.019419	526	3	5.31992	-1.71177	-1.63524
RPS4X	6	32.3027	0.33669	0.54137	9794	1	0.004326	0.019419	525	3	5.01358	-1.71177	-1.63524
UBIAD1	6	2.79945	0.23624	0.42695	7833	1	0.0043462	0.019488	529	4	1.48514	-1.71023	-1.63501
NTAN1	9	2.39241	0.77256	0.825	14952	1	0.0043914	0.019646	530	7	1.25846	-1.70673	-1.63447
ATF7	8	15.1589	0.14377	0.30726	5690	3	0.0043922	0.01965	531	5	3.9221	-1.70664	-1.63446
PDCD6	14	10.7056	0.14407	0.30769	5698	2	0.0043957	0.019662	532	9	3.42029	-1.70637	-1.63442
NKD1	6	15.0828	0.43912	0.6152	11103	1	0.0044111	0.019717	533	5	3.91484	-1.70516	-1.63423
AQP10	6	19.5049	0.01713	0.06229	1245	4	0.004415	0.019729	536	2	4.28576	-1.70489	-1.63419
CIAPIN1	6	17.3487	0.29776	0.5013	9092	2	0.004415	0.019729	535	3	4.11676	-1.70489	-1.63419
C19orf57	6	24.4619	0.010965	0.041772	873	3	0.004415	0.019729	534	2	4.61247	-1.70489	-1.63419
PAX8	6	6.33414	0.26028	0.45653	8366	2	0.0044234	0.019763	537	4	2.66315	-1.70415	-1.63408
BPIFC	6	7.14595	0.75123	0.81552	14782	1	0.004428	0.01978	538	5	2.83713	-1.70377	-1.63402
TTC4	6	3.96396	0.93475	0.93571	16933	0	0.0044365	0.01981	539	5	1.98694	-1.70312	-1.63392
ENAH	6	3.84474	0.86803	0.87801	15917	1	0.0044742	0.019957	540	4	1.94288	-1.6999	-1.63342
PLD1	6	31.9958	0.2379	0.42907	7865	3	0.0045103	0.020083	543	1	4.99981	-1.69717	-1.633
FGF21	6	35.9765	0.13651	0.29746	5509	1	0.0045103	0.020083	542	3	5.16898	-1.69717	-1.633
CAPN10	6	32.9937	0.83473	0.85693	15531	1	0.0045103	0.020083	541	4	5.04412	-1.69717	-1.633
GRSF1	6	4.25124	0.95627	0.95669	17337	0	0.0045271	0.02015	544	5	2.08788	-1.69572	-1.63277
TRIM63	6	22.2065	0.95022	0.95075	17229	0	0.0045764	0.020339	545	5	4.47291	-1.69167	-1.63213
ZNF264	6	26.6157	0.99306	0.993	18126	0	0.0045836	0.020363	546	5	4.73421	-1.69116	-1.63205
SLC22A13	6	5.0209	0.19995	0.3811	7047	2	0.0046077	0.020455	547	3	2.32794	-1.6892	-1.63174
SUPT4H1	5	43.8039	0.0081433	0.031991	678	2	0.0046159	0.020482	548	3	5.45299	-1.68863	-1.63165
CHD6	6	1.49119	0.82264	0.8501	15412	1	0.0046596	0.020641	549	5	0.576463	-1.68527	-1.63111
SIRT6	6	28.2673	0.80886	0.84277	15267	1	0.0047075	0.020823	550	5	4.82106	-1.68146	-1.63049
MAP3K13	6	32.4343	0.96648	0.96676	17552	0	0.0047209	0.020862	554	3	5.01945	-1.68064	-1.63036
TMEM106B	6	38.0759	0.59746	0.73397	13266	1	0.0047209	0.020862	553	2	5.25081	-1.68064	-1.63036
CCDC79	6	32.126	0.72641	0.80525	14578	1	0.0047209	0.020862	552	3	5.00567	-1.68064	-1.63036
EIF3L	6	38.5131	0.18601	0.36307	6700	2	0.0047209	0.020862	551	3	5.26728	-1.68064	-1.63036
SMIM12	6	20.52	0.84828	0.86516	15694	1	0.0047512	0.020962	555	5	4.35896	-1.67857	-1.63002
ZEB1	6	14.9221	0.99222	0.99216	18104	0	0.0047682	0.021018	556	4	3.89937	-1.67741	-1.62983
C11orf16	6	1.47108	0.7962	0.83631	15140	1	0.0048035	0.02116	557	5	0.556875	-1.67448	-1.62935
BLM	6	4.239	0.18701	0.36437	6726	1	0.0048074	0.021169	558	5	2.08372	-1.6743	-1.62932
ELOVL5	12	1.42735	0.58652	0.72563	13097	1	0.0048275	0.021248	559	9	0.513335	-1.67268	-1.62906
DEFB4B	2	13.85	0.99517	0.99513	18179	0	0.0048296	0.021258	561	2	3.79181	-1.67248	-1.62902
DEFB4A	2	13.85	0.99517	0.99513	18178	0	0.0048296	0.021258	560	2	3.79181	-1.67248	-1.62902
ITPK1	6	1.40653	0.55435	0.70125	12639	1	0.0048546	0.02135	562	5	0.492137	-1.6706	-1.62871
RNASEH2B	8	15.0488	0.5098	0.66736	12031	1	0.0048613	0.021374	563	2	3.91158	-1.67011	-1.62863
IRGC	6	16.7607	0.32019	0.52782	9541	1	0.0048733	0.021418	564	3	4.06701	-1.66922	-1.62848
THAP4	12	1.78626	0.025902	0.084969	1669	1	0.0048865	0.021477	565	8	0.836939	-1.66803	-1.62828
ZNF684	6	1.91674	0.67352	0.78519	14200	1	0.0049021	0.02153	566	5	0.938658	-1.66696	-1.6281
AMOTL2	6	1.85521	0.99156	0.99154	18090	0	0.0049039	0.021534	567	5	0.89158	-1.66688	-1.62809
ZFR	6	18.1311	0.93475	0.93571	17117	0	0.0049109	0.021559	569	4	4.1804	-1.66637	-1.628
AHSA2	6	14.5219	0.18195	0.35784	6600	2	0.0049109	0.021559	568	4	3.86016	-1.66637	-1.628
WDR83	6	7.87931	0.56119	0.70638	12728	1	0.0049122	0.021561	570	5	2.97807	-1.66633	-1.628
KLHL17	6	31.8405	0.086133	0.21817	4075	2	0.0049314	0.021631	572	3	4.99279	-1.66492	-1.62776
IFIT3	6	32.4618	0.56323	0.70794	12763	1	0.0049314	0.021631	571	4	5.02067	-1.66492	-1.62776
BTF3L4	6	7.29924	0.19099	0.36954	6831	2	0.0049561	0.02172	573	4	2.86775	-1.66314	-1.62746
CLCA1	6	5.37161	0.85542	0.8696	15770	1	0.0050323	0.021977	574	5	2.42535	-1.65803	-1.62659
CCM2	6	1.89813	0.79416	0.83532	15128	1	0.0050418	0.022011	575	5	0.924578	-1.65736	-1.62648
SULT1C4	6	3.02955	0.95645	0.95685	17338	0	0.0050757	0.022139	576	5	1.59911	-1.65484	-1.62604
TMC8	6	31.7091	0.75573	0.81745	14818	1	0.0051156	0.022291	580	3	4.98683	-1.65187	-1.62553
DENND1B	6	32.3385	0.4482	0.62184	11210	2	0.0051156	0.022291	579	3	5.01518	-1.65187	-1.62553
ILKAP	6	31.6415	0.57378	0.71591	12916	1	0.0051156	0.022291	578	2	4.98375	-1.65187	-1.62553
EHMT2	6	31.6304	0.28559	0.48703	8853	1	0.0051156	0.022291	577	2	4.98324	-1.65187	-1.62553
FOPNL	9	11.0711	0.99948	0.99945	18303	0	0.0051206	0.022313	581	7	3.46873	-1.65144	-1.62546
PPWD1	6	17.4907	0.93475	0.93571	17124	0	0.0051395	0.022381	589	4	4.12851	-1.65012	-1.62523
LRRC72	6	18.8569	0.20136	0.38286	7079	3	0.0051395	0.022381	588	3	4.23702	-1.65012	-1.62523
SPC25	6	17.7215	0.79625	0.83633	15142	1	0.0051395	0.022381	587	2	4.14743	-1.65012	-1.62523
POM121C	6	20.3368	0.50597	0.66449	11979	2	0.0051395	0.022381	586	2	4.34602	-1.65012	-1.62523
HLA-B	6	13.3303	0.88759	0.89238	16184	1	0.0051395	0.022381	585	5	3.73664	-1.65012	-1.62523
COX5A	6	15.8833	0.11506	0.26839	4983	1	0.0051395	0.022381	584	4	3.98944	-1.65012	-1.62523
CYP4F22	6	19.9357	0.60479	0.73976	13374	1	0.0051395	0.022381	583	4	4.31728	-1.65012	-1.62523
DNLZ	6	19.6392	0.080938	0.20751	3877	3	0.0051395	0.022381	582	3	4.29567	-1.65012	-1.62523
HMGA1	8	11.6178	0.19859	0.37935	7009	1	0.0051714	0.022491	590	5	3.53826	-1.64799	-1.62485
CC2D1B	6	1.94655	0.88176	0.88789	16093	1	0.0052157	0.022647	591	4	0.960919	-1.64499	-1.62433
PRRC2C	6	3.59653	0.99711	0.99711	18231	0	0.005227	0.022684	592	5	1.84661	-1.64428	-1.6242
FUT8	6	4.83689	0.98637	0.98638	17986	0	0.0052908	0.022912	593	5	2.27408	-1.63994	-1.62343
KCTD10	6	1.79005	0.94813	0.94869	17195	0	0.0052942	0.022926	594	5	0.839997	-1.63967	-1.62338
ATP4A	6	1.63425	0.18451	0.36111	6658	2	0.0052984	0.022937	595	4	0.708631	-1.63946	-1.62335
UBE2Z	6	8.96971	0.41813	0.59998	10795	1	0.0053332	0.023075	596	5	3.16506	-1.63686	-1.62288
NAA25	6	1.803	0.93475	0.93571	17132	0	0.005344	0.023117	597	5	0.850402	-1.63607	-1.62274
H2BFWT	6	31.0597	0.34765	0.54926	9908	2	0.0053524	0.023149	601	3	4.95697	-1.63547	-1.62263
NDUFAF2	6	36.9631	0.49528	0.65649	11824	2	0.0053524	0.023149	600	2	5.20802	-1.63547	-1.62263
KIR2DL2	6	31.1415	0.29338	0.4962	9003	3	0.0053524	0.023149	599	2	4.96077	-1.63547	-1.62263
KIR2DL3	6	31.0027	0.59615	0.73297	13233	2	0.0053524	0.023149	598	2	4.95432	-1.63547	-1.62263
VAMP3	5	2.26478	0.99464	0.99458	18166	0	0.005357	0.023166	602	5	1.17937	-1.63515	-1.62257
C9orf173	6	22.6605	0.62047	0.75196	13592	1	0.0053814	0.023269	603	5	4.50211	-1.63322	-1.62222
EIF1B	5	6.26081	0.99461	0.99455	18165	0	0.005386	0.023286	604	5	2.64635	-1.63291	-1.62217
KCNE2	6	2.83627	0.9941	0.99404	18150	0	0.0054189	0.023413	605	4	1.50399	-1.63054	-1.62174
FAM153B	6	14.8028	0.4112	0.59507	10701	2	0.0054195	0.023415	608	2	3.8878	-1.63051	-1.62173
TMEM55A	6	32.3262	0.91078	0.91242	16569	1	0.0054195	0.023415	607	5	5.01463	-1.63051	-1.62173
RHOC	6	13.1663	0.75189	0.81579	14786	1	0.0054195	0.023415	606	3	3.71878	-1.63051	-1.62173
WIZ	6	2.47966	0.17407	0.34748	6407	1	0.005436	0.02348	609	4	1.31014	-1.6293	-1.62151
CHN1	6	2.07411	0.45074	0.6237	11248	1	0.0054739	0.023615	610	5	1.05249	-1.62681	-1.62105
ZNF181	6	1.89885	0.23434	0.42464	7796	1	0.0054767	0.023621	611	5	0.925128	-1.6267	-1.62103
TPM4	6	8.80981	0.53668	0.68778	12402	2	0.0054788	0.023631	612	4	3.13911	-1.62652	-1.621
KRTAP17-1	6	13.3796	0.29211	0.49477	8976	3	0.0055229	0.023797	613	3	3.74197	-1.62348	-1.62044
TREM1	6	10.2568	0.99123	0.99121	18085	0	0.0055288	0.023813	614	5	3.35851	-1.62319	-1.62038
YWHAH	6	5.37589	0.33236	0.53831	9732	1	0.005529	0.023815	615	5	2.4265	-1.62315	-1.62038
SDHC	16	11.0927	0.016567	0.060443	1206	5	0.0055354	0.023843	616	5	3.47153	-1.62264	-1.62028
UBR4	6	3.069	0.95345	0.95393	17291	0	0.0055898	0.02404	617	5	1.61777	-1.61907	-1.61962
IFT46	6	1.59085	0.99451	0.99445	18162	0	0.0055988	0.024076	618	5	0.669798	-1.61842	-1.61949
TCEA3	6	33.816	0.19121	0.36983	6839	3	0.0056155	0.024139	619	3	5.07963	-1.61728	-1.61928
PGLYRP3	6	21.4736	0.85302	0.86813	15742	1	0.0056309	0.024195	620	4	4.42449	-1.61627	-1.61909
FAM98B	6	2.74184	0.93475	0.93571	16886	0	0.0056503	0.024263	621	4	1.45514	-1.61506	-1.61886
DSG2	6	14.1329	0.86442	0.87555	15867	1	0.0056685	0.024317	623	5	3.82099	-1.61409	-1.61868
ADCYAP1R1	6	30.2504	0.3112	0.51728	9352	3	0.0056681	0.024317	622	1	4.91888	-1.61409	-1.61868
PCOLCE2	6	1.67228	0.87494	0.88287	16019	1	0.0056834	0.024373	624	5	0.74182	-1.61309	-1.61849
FAM150A	4	32.5228	0.61846	0.75039	13555	1	0.0056875	0.024389	625	3	5.02338	-1.61281	-1.61844
UFSP2	6	15.3697	0.34101	0.54451	9838	2	0.0056968	0.02443	627	4	3.94202	-1.61208	-1.6183
NAA20	6	15.9098	0.54909	0.6972	12573	1	0.0056968	0.02443	626	5	3.99185	-1.61208	-1.6183
KRT36	6	16.7248	0.80944	0.84306	15271	1	0.005712	0.024485	628	5	4.06392	-1.6111	-1.61811
USP18	6	2.68966	0.98188	0.98194	17879	0	0.0057467	0.024603	629	5	1.42742	-1.60901	-1.61771
UBTD2	6	1.59382	0.992	0.99195	18098	0	0.0057604	0.024649	630	5	0.672489	-1.6082	-1.61756
ZNF91	7	19.8573	0.59133	0.72928	13166	2	0.0057948	0.024771	632	3	4.3116	-1.60606	-1.61714
TAF1A	7	15.5973	0.15159	0.31788	5887	3	0.0057948	0.024771	631	3	3.96323	-1.60606	-1.61714
PAPOLA	10	13.6666	0.2146	0.3998	7355	1	0.0057959	0.024776	633	7	3.77259	-1.60597	-1.61713
RNF25	6	9.39027	0.11735	0.27155	5046	1	0.0058029	0.024799	634	3	3.23117	-1.60557	-1.61705
TRAF5	6	33.4276	0.56234	0.70725	12746	2	0.0058259	0.024882	638	4	5.06297	-1.60411	-1.61677
LMBRD1	6	30.3336	0.46951	0.63734	11495	2	0.0058259	0.024882	637	3	4.92285	-1.60411	-1.61677
VCL	6	15.63	0.10951	0.26075	4840	3	0.0058259	0.024882	636	2	3.96625	-1.60411	-1.61677
TMEM168	6	30.2378	0.7043	0.7965	14403	1	0.0058259	0.024882	635	2	4.91828	-1.60411	-1.61677
C16orf46	6	3.3548	0.91446	0.91598	16628	0	0.005913	0.025192	639	5	1.74623	-1.59874	-1.61572
UBAC1	6	24.4349	0.9038	0.90596	16450	1	0.0059177	0.025209	640	4	4.61087	-1.59844	-1.61566
KRTAP22-1	2	61.6069	0.91357	0.91511	16606	0	0.0059282	0.025254	641	2	5.94502	-1.59767	-1.61551
GABRD	6	16.4106	0.59093	0.72899	13159	1	0.0059382	0.025282	642	5	4.03655	-1.59719	-1.61542
RAC2	6	4.17365	0.32019	0.52782	9540	1	0.0059506	0.025321	643	4	2.06131	-1.59652	-1.61528
CDH4	6	7.1961	0.11788	0.27228	5059	2	0.005961	0.025355	644	4	2.84722	-1.59594	-1.61517
TRIM23	6	1.49333	0.98334	0.98338	17914	0	0.0059654	0.025372	645	5	0.578536	-1.59565	-1.61511
UCN	6	15.1789	0.022609	0.076954	1503	4	0.0059681	0.025382	648	2	3.924	-1.59547	-1.61508
RPS14	6	27.0758	0.024248	0.080945	1586	3	0.0059681	0.025382	647	2	4.75893	-1.59547	-1.61508
CCNF	6	14.2904	0.50615	0.66463	11985	2	0.0059681	0.025382	646	3	3.83698	-1.59547	-1.61508
PTPRZ1	6	2.67401	0.09592	0.23802	4440	2	0.0059727	0.025396	649	4	1.419	-1.59523	-1.61503
AADACL4	6	2.69885	0.084907	0.21566	4023	1	0.0059778	0.025415	650	3	1.43235	-1.59491	-1.61497
RETN	6	1.85918	0.99003	0.99001	18055	0	0.0060287	0.0256	651	5	0.894666	-1.59176	-1.61434
SEPT8	6	30.0644	0.65295	0.7778	14065	1	0.0060362	0.025627	653	2	4.90998	-1.5913	-1.61425
SDF2L1	6	30.0182	0.099164	0.24448	4545	3	0.0060362	0.025627	652	2	4.90776	-1.5913	-1.61425
SCG5	6	4.22718	0.49848	0.65885	11864	2	0.0061151	0.025893	654	3	2.0797	-1.58682	-1.61335
STPG1	6	2.78299	0.18384	0.36025	6643	3	0.0061322	0.025957	655	3	1.47664	-1.58575	-1.61313
RBMY1E	3	47.3278	0.84259	0.86163	15635	0	0.0061577	0.026048	659	1	5.56462	-1.58423	-1.61283
RBMY1B	3	47.2125	0.25235	0.44687	8199	1	0.0061577	0.026048	658	1	5.5611	-1.58423	-1.61283
RBMY1A1	3	47.3382	0.83955	0.8598	15604	0	0.0061577	0.026048	657	1	5.56493	-1.58423	-1.61283
RBMY1D	3	47.3278	0.84259	0.86163	15634	0	0.0061577	0.026048	656	1	5.56462	-1.58423	-1.61283
INO80D	6	2.51726	0.81809	0.84765	15354	1	0.0061698	0.026089	660	5	1.33185	-1.58354	-1.61269
VCX	5	34.4776	0.6121	0.74545	13467	1	0.0061946	0.026178	661	2	5.10759	-1.58206	-1.61239
ZDHHC1	6	1.68277	0.25128	0.44554	8182	1	0.0062264	0.026295	662	5	0.75084	-1.58013	-1.61199
MRPS14	6	28.0032	0.23575	0.42636	7825	3	0.0062275	0.026297	668	2	4.80752	-1.58009	-1.61198
SSU72	6	16.2672	0.25668	0.45213	8284	1	0.0062275	0.026297	667	4	4.02389	-1.58009	-1.61198
TNKS	6	11.5032	0.29431	0.4973	9026	2	0.0062275	0.026297	666	3	3.52397	-1.58009	-1.61198
LGALS13	6	31.1964	0.234	0.42424	7788	2	0.0062275	0.026297	665	3	4.96331	-1.58009	-1.61198
SLC35B1	6	17.7469	0.93475	0.93571	16856	0	0.0062275	0.026297	664	3	4.1495	-1.58009	-1.61198
ZBTB37	6	16.0108	0.9176	0.91907	16682	0	0.0062275	0.026297	663	4	4.00097	-1.58009	-1.61198
SLC9A5	6	3.34333	0.11076	0.26252	4875	3	0.0062359	0.026327	669	3	1.74129	-1.5796	-1.61188
TIMP2	6	35.7624	0.16878	0.34048	6293	3	0.0062466	0.026362	670	3	5.16037	-1.57902	-1.61176
ZSCAN2	6	3.94929	0.34607	0.54811	9891	1	0.0062517	0.026385	672	5	1.98159	-1.57864	-1.61169
IFT74	7	2.07986	0.92954	0.93063	16735	1	0.0062517	0.026385	671	6	1.05649	-1.57864	-1.61169
WBP2NL	6	2.46036	0.36301	0.56027	10100	1	0.0062889	0.026513	673	5	1.29887	-1.57654	-1.61125
C7	6	11.0476	0.98169	0.98176	17874	0	0.0063503	0.026724	674	5	3.46566	-1.5731	-1.61054
C3orf14	5	33.6128	0.13298	0.29268	5419	1	0.0063699	0.026794	675	3	5.07094	-1.57196	-1.6103
DNAJB1	6	12.9061	0.60054	0.73637	13311	1	0.0063846	0.026842	679	5	3.68998	-1.57119	-1.61014
EIF4E	6	8.91261	0.13871	0.30037	5554	2	0.0063846	0.026842	678	4	3.15585	-1.57119	-1.61014
KTI12	6	3.42656	0.85657	0.87037	15778	1	0.0063846	0.026842	677	3	1.77676	-1.57119	-1.61014
SMC5	6	16.6743	0.53906	0.68955	12436	2	0.0063846	0.026842	676	3	4.05955	-1.57119	-1.61014
ALDH7A1	6	16.4988	0.99713	0.99713	18234	0	0.0063944	0.026875	680	5	4.04429	-1.57065	-1.61003
TSG101	6	32.5675	0.21562	0.40108	7380	2	0.0064043	0.026905	683	3	5.02536	-1.57017	-1.60993
C21orf140	6	29.7868	0.93475	0.93571	16853	0	0.0064043	0.026905	682	3	4.8966	-1.57017	-1.60993
KLK1	6	30.143	0.96233	0.96267	17472	0	0.0064043	0.026905	681	5	4.91375	-1.57017	-1.60993
MYCL	6	5.06988	0.94836	0.9489	17200	0	0.0064095	0.026923	684	4	2.34195	-1.56988	-1.60987
EIF5A	7	23.1417	0.9586	0.95898	17383	0	0.0064129	0.02694	685	4	4.53242	-1.5696	-1.60981
CAPN9	6	2.46576	0.98676	0.98677	17995	0	0.0064182	0.026961	686	5	1.30203	-1.56926	-1.60974
DOLPP1	6	3.90225	0.58978	0.72808	13145	1	0.0064252	0.026991	687	5	1.96431	-1.56878	-1.60964
SCTR	6	3.28655	0.97236	0.97248	17660	0	0.0064481	0.027073	688	5	1.71657	-1.56746	-1.60936
CDCA8	6	6.26929	0.72693	0.80545	14584	1	0.0064506	0.027079	689	4	2.6483	-1.56737	-1.60934
ZNF384	6	2.2128	0.82934	0.8538	15473	1	0.0064561	0.027097	690	5	1.14587	-1.56708	-1.60928
DRAXIN	6	3.69755	0.99075	0.99073	18070	0	0.0064658	0.027134	691	4	1.88657	-1.56649	-1.60915
STK4	6	2.24131	0.23493	0.42536	7807	1	0.0064756	0.027171	692	5	1.16434	-1.56589	-1.60903
YWHAG	6	3.46512	0.5472	0.69578	12548	1	0.006501	0.02727	693	5	1.79291	-1.56431	-1.60869
KLHL2	6	18.6106	0.78564	0.83118	15051	1	0.0065077	0.027289	695	3	4.21805	-1.56401	-1.60863
NOB1	6	16.5395	0.29771	0.50125	9090	2	0.0065077	0.027289	694	4	4.04785	-1.56401	-1.60863
COX17	4	16.975	0.20338	0.38552	7124	2	0.0065307	0.027375	696	2	4.08534	-1.56265	-1.60834
NXPH3	6	29.6223	0.88057	0.88701	16077	1	0.0065357	0.027389	698	3	4.88861	-1.56242	-1.60829
RAB19	6	29.386	0.31798	0.52525	9489	2	0.0065357	0.027389	697	1	4.87706	-1.56242	-1.60829
AK2	6	3.3162	0.26121	0.45762	8382	1	0.0065359	0.027391	699	5	1.72953	-1.56239	-1.60828
RBPMS	6	29.1917	0.37208	0.56671	10234	2	0.0066408	0.027761	702	2	4.86748	-1.55656	-1.60703
VANGL2	6	29.6108	0.73887	0.81029	14674	1	0.0066408	0.027761	701	2	4.88805	-1.55656	-1.60703
ZC3H8	5	12.8128	0.5028	0.66209	11931	2	0.0066407	0.027761	700	3	3.67952	-1.55656	-1.60703
KRI1	6	3.68799	0.97656	0.9767	17764	0	0.0066466	0.027775	703	5	1.88284	-1.55635	-1.60699
PUF60	6	4.39474	0.38735	0.57776	10415	1	0.0066727	0.027855	704	3	2.13578	-1.5551	-1.60672
MEF2C	6	11.6092	0.64267	0.76942	13917	2	0.0066885	0.02791	705	3	3.5372	-1.55424	-1.60653
RPL29	2	58.6983	0.13339	0.29325	5431	1	0.0067096	0.027981	706	1	5.87525	-1.55314	-1.60629
LGSN	8	6.13356	0.97373	0.97388	17694	0	0.0067335	0.028063	707	6	2.61673	-1.55187	-1.60601
ARFRP1	14	20.3363	0.17431	0.3478	6416	3	0.0067613	0.028176	708	6	4.34598	-1.55012	-1.60563
XRCC1	6	19.7364	0.47362	0.64035	11548	1	0.0067619	0.028177	711	3	4.30279	-1.55011	-1.60563
ANKRD49	6	26.917	0.26516	0.4624	8457	2	0.0067619	0.028177	710	3	4.75045	-1.55011	-1.60563
STXBP3	6	16.1682	0.98569	0.98568	17973	0	0.0067619	0.028177	709	5	4.01509	-1.55011	-1.60563
CSE1L	6	4.27859	0.53907	0.68956	12437	1	0.0068065	0.02832	712	5	2.09714	-1.54791	-1.60514
PRAMEF6	5	16.9182	0.20897	0.39269	7244	2	0.0068378	0.028453	713	3	4.0805	-1.54587	-1.60469
FNDC8	6	7.5484	0.30472	0.50959	9223	2	0.0068612	0.028544	714	4	2.91617	-1.54449	-1.60439
GXYLT1	6	15.7437	0.5547	0.70152	12641	2	0.0068623	0.028546	715	3	3.9767	-1.54445	-1.60438
FDPS	6	32.4097	0.58653	0.72564	13098	2	0.0068773	0.028611	718	3	5.01835	-1.54347	-1.60416
AHRR	6	28.6809	0.27819	0.47811	8724	3	0.0068773	0.028611	717	1	4.84202	-1.54347	-1.60416
ZNF397	6	29.8321	0.93475	0.93571	16804	0	0.0068773	0.028611	716	5	4.89879	-1.54347	-1.60416
PNKP	6	8.81732	0.40906	0.59353	10676	2	0.0068876	0.028643	719	3	3.14034	-1.54298	-1.60405
GRB10	6	1.59352	0.98785	0.98784	18009	0	0.0068897	0.028648	720	5	0.672214	-1.54291	-1.60403
AP2M1	6	2.55865	0.48009	0.64518	11631	1	0.0069012	0.028696	721	5	1.35538	-1.54218	-1.60387
TOX3	6	6.47245	0.1848	0.36149	6667	1	0.0069076	0.028721	722	5	2.69431	-1.5418	-1.60379
SFTPD	6	18.0032	0.98918	0.98915	18036	0	0.0069391	0.028821	723	5	4.17018	-1.54029	-1.60345
MAP3K10	6	3.19607	0.65906	0.7801	14109	1	0.0069739	0.028941	724	5	1.6763	-1.53849	-1.60304
ATR	6	6.01301	0.72944	0.8064	14598	1	0.0069757	0.02895	725	4	2.58809	-1.53835	-1.60301
VSIG8	6	3.83438	0.99589	0.99586	18192	0	0.0069842	0.028978	726	5	1.93899	-1.53793	-1.60292
NALCN	6	1.85442	0.45098	0.62387	11253	2	0.0070132	0.029095	727	4	0.890971	-1.53618	-1.60252
BRF1	15	7.25084	0.38845	0.57855	10427	4	0.0070268	0.029144	728	6	2.85815	-1.53545	-1.60236
F2RL1	6	28.4855	0.21302	0.39781	7325	2	0.0070349	0.029173	730	2	4.83215	-1.53502	-1.60226
REP15	6	28.4175	0.10996	0.26138	4860	2	0.0070349	0.029173	729	1	4.82871	-1.53502	-1.60226
RBM28	6	8.98691	0.085888	0.21767	4067	2	0.0070395	0.029189	731	4	3.16782	-1.53478	-1.60221
ADGRF3	6	1.54697	0.82603	0.85198	15443	1	0.0070434	0.0292	732	5	0.629446	-1.53462	-1.60217
CD69	6	1.66252	0.98985	0.98983	18051	0	0.0070503	0.02923	733	5	0.73337	-1.53417	-1.60207
ZC3H10	6	2.67007	0.61925	0.75102	13570	1	0.0070833	0.029327	734	5	1.41688	-1.53273	-1.60174
KLHL5	7	29.8481	0.40921	0.59363	10680	2	0.0071048	0.029406	735	2	4.89957	-1.53156	-1.60147
TCEA1	6	3.93866	0.52165	0.67621	12204	2	0.0071085	0.029416	736	4	1.9777	-1.53142	-1.60144
EIF2B4	6	21.5907	0.40376	0.58961	10612	1	0.0071233	0.029461	738	3	4.43234	-1.53075	-1.60129
TPI1	6	13.9668	0.10994	0.26137	4859	2	0.0071233	0.029461	737	2	3.80393	-1.53075	-1.60129
DNTTIP1	6	2.42311	0.9971	0.9971	18230	0	0.0071519	0.029553	739	5	1.27686	-1.5294	-1.60097
IFT122	6	3.83688	0.48024	0.64531	11637	1	0.007179	0.029654	740	5	1.93993	-1.52792	-1.60063
CASP8AP2	6	28.4972	0.27817	0.47808	8723	1	0.0072188	0.029785	743	2	4.83275	-1.526	-1.60019
ABCA12	6	28.3203	0.16956	0.34149	6309	2	0.0072188	0.029785	742	2	4.82377	-1.526	-1.60019
EPB41L4A	6	28.2122	0.065324	0.17474	3307	3	0.0072188	0.029785	741	2	4.81825	-1.526	-1.60019
BCL2L11	15	14.7249	4.9253e-07	4.5823e-06	9	8	0.0072425	0.029866	744	4	3.88019	-1.52482	-1.59992
FANCG	6	13.035	0.6476	0.77343	13988	1	0.0072729	0.029968	745	4	3.70432	-1.52334	-1.59957
CERCAM	6	1.64872	0.72352	0.8041	14550	1	0.0072826	0.030004	746	5	0.721343	-1.52282	-1.59945
GZMH	7	25.8684	0.66887	0.78353	14169	1	0.0072839	0.030006	747	4	4.69312	-1.52279	-1.59944
EGR4	6	17.8585	0.973	0.97312	17673	0	0.0072914	0.030032	748	4	4.15854	-1.52242	-1.59935
SGSM3	6	28.1958	0.64077	0.76789	13891	2	0.0073361	0.030189	749	3	4.81741	-1.52015	-1.59882
KIAA1045	6	10.7075	0.79074	0.83368	15089	1	0.0073424	0.030205	750	4	3.42055	-1.51992	-1.59877
ZBTB7A	6	1.42624	0.75402	0.81671	14801	1	0.0073597	0.030273	751	5	0.512214	-1.51894	-1.59854
FAM193A	6	1.91615	0.98111	0.98119	17861	0	0.0073874	0.03037	752	5	0.938214	-1.51756	-1.59821
UBL7	6	1.715	0.47916	0.64451	11618	1	0.0073963	0.030403	753	5	0.77821	-1.51708	-1.5981
SLC35A4	6	12.8909	0.98167	0.98173	17872	0	0.0074151	0.030466	754	5	3.68828	-1.51618	-1.59789
PGLS	6	2.48078	0.99365	0.99358	18141	0	0.0074196	0.030482	755	5	1.31079	-1.51596	-1.59783
C10orf128	6	33.531	0.81502	0.84598	15324	1	0.0075491	0.030938	759	4	5.06743	-1.50951	-1.59629
HSD3B1	6	15.0557	0.45543	0.62702	11310	2	0.0075491	0.030938	758	2	3.91224	-1.50951	-1.59629
PPP1R15B	6	17.3995	0.18445	0.36104	6657	2	0.0075491	0.030938	757	3	4.12097	-1.50951	-1.59629
KRTAP1-3	6	12.831	0.89704	0.90014	16324	1	0.0075491	0.030938	756	5	3.68156	-1.50951	-1.59629
GINS1	5	14.1496	0.37082	0.56581	10213	2	0.0076188	0.031184	760	2	3.82269	-1.50607	-1.59546
SLC52A2	6	28.3177	0.25496	0.45003	8250	1	0.007639	0.031269	763	5	4.82363	-1.50489	-1.59517
SHROOM1	6	29.1319	0.95869	0.95907	17390	0	0.007639	0.031269	762	3	4.86453	-1.50489	-1.59517
UGT2A1	6	28.4406	0.50627	0.6647	11988	2	0.007639	0.031269	761	3	4.82988	-1.50489	-1.59517
FASTKD5	6	11.8366	0.80769	0.84216	15255	1	0.0076392	0.03127	764	3	3.56519	-1.50487	-1.59517
GABRB3	6	1.83351	0.99511	0.99506	18176	0	0.0076624	0.031352	765	5	0.874611	-1.50373	-1.59489
GRM7	6	3.92885	0.38338	0.57492	10378	1	0.0077158	0.031533	766	4	1.97411	-1.50123	-1.59428
LRRC74A	6	4.3509	0.98257	0.98261	17896	0	0.0077257	0.031566	767	3	2.12131	-1.50078	-1.59417
ANKRD11	6	3.46615	0.99465	0.99459	18167	0	0.007753	0.031659	768	5	1.79333	-1.4995	-1.59385
HECTD4	6	8.70269	0.69814	0.79417	14365	1	0.0078227	0.031883	769	5	3.12146	-1.49644	-1.5931
RBPJ	6	1.60771	0.99139	0.99137	18088	0	0.0078366	0.031929	770	5	0.685011	-1.49581	-1.59294
TIGD2	6	28.1743	0.51191	0.66896	12071	1	0.0078491	0.031968	772	3	4.81631	-1.49528	-1.59281
SPP1	6	28.129	0.60572	0.74049	13388	2	0.0078491	0.031968	771	4	4.81399	-1.49528	-1.59281
PQLC2L	7	25.202	0.88314	0.88892	16116	1	0.0078658	0.032035	773	4	4.65547	-1.49438	-1.59258
ACTA2	6	5.92939	0.23216	0.42186	7750	1	0.007888	0.032111	774	3	2.56788	-1.49335	-1.59232
TRIM49C	4	6.30348	0.88663	0.89158	16168	0	0.0079003	0.032161	776	3	2.65615	-1.49267	-1.59216
TRIM49	4	6.30348	0.88663	0.89158	16169	0	0.0079003	0.032161	775	3	2.65615	-1.49267	-1.59216
HNRNPLL	6	1.44824	0.028228	0.090655	1760	1	0.007903	0.03217	777	5	0.534305	-1.49255	-1.59213
URAD	6	1.81485	0.45447	0.62633	11301	1	0.0079159	0.032226	778	5	0.859847	-1.49179	-1.59194
HS2ST1	7	8.91087	0.87054	0.87976	15953	1	0.0079343	0.032291	779	5	3.15557	-1.49092	-1.59172
TBCC	6	5.89249	0.081613	0.2089	3906	1	0.0079393	0.032307	780	5	2.55888	-1.4907	-1.59166
ZNF516	6	15.9005	0.5348	0.68633	12373	1	0.0079498	0.032341	781	5	3.991	-1.49025	-1.59155
GPX4	6	15.6899	0.99011	0.9901	18057	0	0.0079647	0.032395	782	5	3.97176	-1.48952	-1.59136
STK11	6	17.6617	0.049483	0.14029	2687	4	0.0079892	0.032477	789	2	4.14255	-1.48842	-1.59109
B3GALT4	6	13.2336	0.4552	0.62686	11308	2	0.0079892	0.032477	788	3	3.72613	-1.48842	-1.59109
TTC3	6	12.6488	0.044864	0.12987	2483	3	0.0079892	0.032477	787	2	3.66093	-1.48842	-1.59109
ZBTB8A	6	15.0796	0.030188	0.095382	1839	3	0.0079892	0.032477	786	3	3.91453	-1.48842	-1.59109
PLCE1	6	29.8686	0.93475	0.93571	16950	0	0.0079892	0.032477	785	3	4.90056	-1.48842	-1.59109
UTP18	6	12.366	0.55597	0.70247	12658	2	0.0079892	0.032477	784	3	3.62831	-1.48842	-1.59109
EXOC8	6	20.5317	0.009397	0.036366	768	3	0.0079892	0.032477	783	3	4.35978	-1.48842	-1.59109
LDB3	6	13.0919	0.95309	0.95359	17284	0	0.0080384	0.032644	790	5	3.7106	-1.4862	-1.59052
HNRNPAB	6	2.4352	0.93475	0.93571	16887	0	0.0080637	0.032726	791	5	1.28404	-1.48511	-1.59025
TECTA	6	27.4836	0.17222	0.34504	6368	2	0.0080853	0.03281	796	2	4.7805	-1.48399	-1.58996
TESPA1	6	27.5135	0.17899	0.35398	6530	2	0.0080853	0.03281	795	1	4.78207	-1.48399	-1.58996
IGSF5	6	27.4404	0.09592	0.23802	4439	2	0.0080853	0.03281	794	1	4.77823	-1.48399	-1.58996
NUP50	6	30.9247	0.24927	0.44309	8137	2	0.0080853	0.03281	793	3	4.95069	-1.48399	-1.58996
ABI3	6	27.7068	0.62836	0.75809	13696	1	0.0080853	0.03281	792	3	4.79217	-1.48399	-1.58996
ALDH1A2	6	4.05414	0.98893	0.98888	18032	0	0.0080916	0.032831	797	5	2.0194	-1.48372	-1.58989
FURIN	6	11.625	0.37519	0.56894	10280	2	0.0080932	0.032838	798	4	3.53915	-1.48362	-1.58987
ZNF589	6	10.2621	0.36478	0.56151	10129	1	0.0081458	0.033004	800	5	3.35925	-1.48143	-1.58931
NEB	6	2.35729	0.98872	0.98868	18028	0	0.0081458	0.033004	799	4	1.23713	-1.48143	-1.58931
CDK2AP1	8	4.89645	0.93182	0.93285	16739	1	0.0081679	0.033086	801	6	2.29173	-1.48036	-1.58903
POLDIP3	6	1.51616	0.90067	0.90319	16394	1	0.008197	0.033172	802	4	0.600426	-1.47923	-1.58874
ATG5	7	3.75109	0.42578	0.60541	10897	1	0.0082012	0.033185	803	6	1.90731	-1.47906	-1.58869
PRELP	6	1.74893	0.90437	0.90645	16462	1	0.0082172	0.033246	804	5	0.806475	-1.47826	-1.58849
BHLHE41	6	2.49636	0.97979	0.97987	17830	0	0.0082208	0.033254	805	5	1.31983	-1.47816	-1.58846
TOR1A	6	2.36555	0.74843	0.81434	14761	1	0.0082812	0.03347	806	5	1.24218	-1.47534	-1.58773
AMELY	6	6.75881	0.51131	0.66849	12059	2	0.0082853	0.033484	807	4	2.75677	-1.47516	-1.58768
G6PD	6	2.27612	0.93475	0.93571	17088	0	0.0082969	0.033525	808	5	1.18657	-1.47463	-1.58754
CDH11	6	14.598	0.86159	0.87365	15840	1	0.008303	0.033542	809	5	3.8677	-1.47441	-1.58749
PGM5	6	3.75321	0.14405	0.30767	5697	3	0.0083145	0.03358	810	3	1.90812	-1.47392	-1.58736
COL25A1	6	2.27891	0.55134	0.69891	12602	2	0.0083478	0.033698	811	4	1.18834	-1.4724	-1.58696
COL5A3	6	1.67757	0.65603	0.77905	14089	1	0.0083742	0.033785	812	4	0.746375	-1.47128	-1.58666
XPC	6	32.4611	0.77251	0.82498	14951	1	0.0084002	0.033888	814	3	5.02064	-1.46995	-1.58632
PF4	6	27.7542	0.17245	0.34534	6372	1	0.0084002	0.033888	813	5	4.79463	-1.46995	-1.58632
KDM1A	6	2.48518	0.72921	0.8063	14597	1	0.0084109	0.033924	815	4	1.31335	-1.46949	-1.58619
RBM7	10	3.21239	0.8021	0.83927	15204	2	0.0084364	0.034007	816	7	1.68365	-1.46843	-1.58591
CAB39	6	11.244	0.91758	0.91905	16681	0	0.008441	0.034025	820	4	3.49108	-1.4682	-1.58585
PDRG1	6	14.9905	0.57737	0.71864	12978	2	0.008441	0.034025	819	2	3.90598	-1.4682	-1.58585
IMPAD1	6	12.4502	0.74949	0.81478	14771	1	0.008441	0.034025	818	4	3.6381	-1.4682	-1.58585
ZC3H11A	6	12.7935	0.8449	0.86304	15655	1	0.008441	0.034025	817	4	3.67734	-1.4682	-1.58585
HMG20B	6	2.00645	0.86836	0.87822	15925	1	0.008452	0.034069	821	5	1.00465	-1.46764	-1.5857
STX17	6	3.35624	0.63013	0.75948	13722	2	0.0084856	0.034179	822	4	1.74685	-1.46624	-1.58533
EPDR1	12	1.40739	0.99975	0.99974	18321	0	0.0084872	0.034186	823	9	0.493024	-1.46615	-1.58531
TBP	6	10.1652	0.52943	0.68219	12307	2	0.0085786	0.034499	824	4	3.34556	-1.46219	-1.58425
VSIG10	6	27.4531	0.96754	0.96783	17579	0	0.0085839	0.034516	826	3	4.7789	-1.46198	-1.58419
C1orf54	6	27.0649	0.16686	0.3379	6243	3	0.0085839	0.034516	825	1	4.75835	-1.46198	-1.58419
SNRPD1	6	10.1341	0.93475	0.93571	17034	0	0.0085962	0.03456	827	4	3.34114	-1.46143	-1.58404
LEMD1	7	24.5842	0.43378	0.61128	11017	2	0.0085976	0.034564	828	3	4.61966	-1.46138	-1.58403
STT3B	6	23.6664	0.86353	0.87496	15855	1	0.0086374	0.03469	829	5	4.56477	-1.4598	-1.5836
CARF	6	18.5377	0.75098	0.81539	14780	1	0.0086474	0.034725	830	2	4.21239	-1.45936	-1.58349
SH3TC1	6	27.572	0.82064	0.84907	15388	1	0.0086626	0.034778	831	4	4.78513	-1.4587	-1.58331
ARF4	6	5.13896	0.049201	0.13965	2680	2	0.0086855	0.034843	837	3	2.36148	-1.45788	-1.58309
GFER	6	3.92237	0.98404	0.98406	17934	0	0.0086855	0.034843	836	4	1.97172	-1.45788	-1.58309
TIGD7	6	3.1863	0.97836	0.97848	17798	0	0.0086855	0.034843	835	3	1.67188	-1.45788	-1.58309
STRIP1	6	15.8372	0.31933	0.52685	9522	2	0.0086855	0.034843	834	3	3.98525	-1.45788	-1.58309
USP17L10	6	4.59862	0.89606	0.89928	16308	1	0.0086855	0.034843	833	3	2.2012	-1.45788	-1.58309
SUSD2	6	11.118	0.019632	0.069482	1364	3	0.0086855	0.034843	832	3	3.47483	-1.45788	-1.58309
SPRN	5	30.5274	0.051556	0.14495	2763	2	0.0086901	0.034857	838	2	4.93203	-1.45771	-1.58304
HELQ	6	2.64437	0.97664	0.97677	17766	0	0.0087122	0.034931	839	5	1.40293	-1.45679	-1.58279
GPR85	6	2.42751	0.80801	0.84233	15257	1	0.0087272	0.034986	840	5	1.27948	-1.45611	-1.5826
VSTM2B	6	11.9931	0.99436	0.99429	18156	0	0.0087336	0.035007	841	4	3.58413	-1.45585	-1.58253
POGLUT1	6	5.06892	0.30188	0.50627	9164	2	0.0087437	0.035052	842	4	2.34168	-1.45529	-1.58238
UBA1	6	23.9365	0.17987	0.35506	6556	1	0.0087739	0.03515	843	5	4.58114	-1.45407	-1.58205
PIK3C2B	6	1.62992	0.99013	0.99011	18059	0	0.0087764	0.03516	844	5	0.7048	-1.45395	-1.58202
ATG3	6	8.82987	0.6707	0.78418	14181	1	0.0087891	0.035203	845	5	3.14239	-1.45342	-1.58187
IKBKAP	6	30.9677	0.54576	0.69466	12523	1	0.00882	0.035312	850	3	4.95269	-1.45208	-1.5815
TKFC	6	27.0689	0.17674	0.35102	6473	2	0.00882	0.035312	849	3	4.75856	-1.45208	-1.5815
CCT7	6	26.9842	0.21562	0.40108	7378	2	0.00882	0.035312	848	2	4.75404	-1.45208	-1.5815
HPS5	6	27.3094	0.61637	0.74879	13523	2	0.00882	0.035312	847	3	4.77133	-1.45208	-1.5815
TIGD5	6	27.0289	0.55532	0.70196	12648	2	0.00882	0.035312	846	2	4.75643	-1.45208	-1.5815
UNC45B	6	1.50724	0.86441	0.87555	15866	1	0.0088769	0.035515	851	5	0.59191	-1.44959	-1.58081
ATG101	6	1.5291	0.88855	0.89315	16196	1	0.0088843	0.035541	852	5	0.612685	-1.44927	-1.58073
RAB37	6	1.60055	0.99495	0.9949	18173	0	0.0088871	0.03555	853	5	0.678565	-1.44916	-1.5807
LGI4	6	2.10724	0.98526	0.98526	17962	0	0.0089242	0.035669	854	5	1.07535	-1.44771	-1.58029
SLC25A1	6	17.8681	0.94754	0.94814	17180	0	0.0089705	0.03582	862	5	4.15932	-1.44587	-1.57978
LSM1	6	19.5759	0.22383	0.41143	7562	3	0.0089705	0.03582	861	2	4.29101	-1.44587	-1.57978
GNAZ	6	19.5325	0.98636	0.98636	17985	0	0.0089705	0.03582	860	5	4.28781	-1.44587	-1.57978
LPCAT2	6	14.03	0.27592	0.47535	8673	3	0.0089705	0.03582	859	2	3.81044	-1.44587	-1.57978
RPS5	6	14.9918	0.54318	0.69264	12489	1	0.0089705	0.03582	858	2	3.9061	-1.44587	-1.57978
PSMG4	6	13.9694	0.50541	0.66409	11971	2	0.0089705	0.03582	857	3	3.80419	-1.44587	-1.57978
FEN1	6	11.6333	0.0013198	0.0066872	179	3	0.0089705	0.03582	856	3	3.54019	-1.44587	-1.57978
HYDIN	6	17.8306	0.93475	0.93571	17074	0	0.0089705	0.03582	855	3	4.15628	-1.44587	-1.57978
ZNF112	6	13.1119	0.30398	0.50874	9209	3	0.0089738	0.035833	863	3	3.71281	-1.44572	-1.57974
TMEM108	12	1.80391	0.90633	0.90825	16497	1	0.0089754	0.035839	864	6	0.851129	-1.44564	-1.57972
TNPO1	6	5.44024	0.70131	0.79538	14384	1	0.0089795	0.035851	865	4	2.44367	-1.4455	-1.57968
ARL8B	6	26.6193	0.18228	0.35826	6608	2	0.0090298	0.036032	868	2	4.7344	-1.44331	-1.57907
NRXN2	6	26.966	0.98314	0.98317	17908	0	0.0090298	0.036032	867	3	4.75307	-1.44331	-1.57907
SF3A3	6	29.7897	0.17254	0.34545	6377	3	0.0090298	0.036032	866	3	4.89674	-1.44331	-1.57907
SLC40A1	6	2.0805	0.99294	0.99288	18123	0	0.0090701	0.036179	869	4	1.05693	-1.44154	-1.57857
IRS2	6	8.81461	0.19956	0.38061	7036	1	0.0091331	0.0364	870	5	3.1399	-1.4389	-1.57782
IP6K2	9	13.8826	0.3287	0.53575	9685	3	0.0091795	0.036563	871	6	3.79521	-1.43696	-1.57727
IL27	6	27.3863	0.19759	0.37809	6985	3	0.0091872	0.036592	873	2	4.77538	-1.43661	-1.57717
CYP2C19	6	26.7245	0.76566	0.82188	14894	1	0.0091872	0.036592	872	2	4.74009	-1.43661	-1.57717
SON	10	12.1033	0.18126	0.35692	6587	3	0.0092212	0.036716	874	5	3.59733	-1.43514	-1.57675
CCDC71	6	1.82154	0.83278	0.85578	15512	1	0.0093124	0.037021	875	4	0.865156	-1.43155	-1.57572
PRKRIP1	6	16.8522	0.39483	0.58317	10491	2	0.0093144	0.037028	876	3	4.07487	-1.43147	-1.5757
GABBR2	6	2.82646	0.84792	0.86495	15688	1	0.0093152	0.03703	877	4	1.49899	-1.43145	-1.57569
ACSS1	6	18.6558	0.81896	0.84814	15367	1	0.0093365	0.037098	878	5	4.22155	-1.43065	-1.57546
ZFC3H1	6	17.543	0.99612	0.9961	18196	0	0.0093397	0.037108	879	4	4.13283	-1.43053	-1.57543
UAP1	6	27.0556	0.87307	0.88154	15989	1	0.0093445	0.037132	882	4	4.75786	-1.43025	-1.57535
TTC9	6	26.8186	0.85203	0.86751	15730	1	0.0093445	0.037132	881	4	4.74516	-1.43025	-1.57535
HNRNPD	6	27.5876	0.93475	0.93571	16959	0	0.0093445	0.037132	880	4	4.78595	-1.43025	-1.57535
CCDC92	6	1.96533	0.54863	0.69683	12569	1	0.0093513	0.037153	883	4	0.974773	-1.43001	-1.57528
NAALADL1	6	8.27168	0.6884	0.79056	14296	1	0.0093724	0.037238	884	5	3.04818	-1.42901	-1.57499
TRAM1L1	6	6.01856	0.98096	0.98104	17855	0	0.0094432	0.037485	885	5	2.58942	-1.42614	-1.57415
PNMAL1	6	3.53568	0.77807	0.82754	14989	1	0.0094519	0.037511	886	5	1.82199	-1.42584	-1.57407
C11orf58	5	3.83307	0.85821	0.87145	15799	1	0.0094549	0.037518	887	4	1.9385	-1.42576	-1.57404
GUCA1C	6	1.29682	0.040956	0.12092	2312	1	0.0094592	0.03753	888	5	0.374974	-1.42562	-1.574
TAF4	6	1.43137	0.96643	0.96671	17550	0	0.009509	0.037703	889	5	0.517399	-1.42362	-1.57342
WDR4	6	13.8824	0.88152	0.88771	16091	1	0.0095336	0.03779	893	4	3.79519	-1.42262	-1.57312
KCNMB4	6	12.5716	0.90995	0.9116	16555	1	0.0095336	0.03779	892	4	3.6521	-1.42262	-1.57312
ZNF284	6	14.6256	0.20078	0.38214	7064	2	0.0095336	0.03779	891	2	3.87042	-1.42262	-1.57312
STX3	6	28.5143	0.80261	0.83954	15212	1	0.0095336	0.03779	890	3	4.83361	-1.42262	-1.57312
S100A2	6	26.4645	0.32411	0.5324	9634	2	0.0095543	0.037854	896	3	4.72599	-1.42189	-1.57291
PARPBP	6	26.3298	0.026679	0.086898	1692	2	0.0095543	0.037854	895	3	4.71863	-1.42189	-1.57291
KIF5C	6	26.9508	0.99363	0.99355	18140	0	0.0095543	0.037854	894	5	4.75226	-1.42189	-1.57291
HNRNPR	6	1.19316	0.19162	0.3704	6852	1	0.0095609	0.037875	897	5	0.254784	-1.42165	-1.57283
ABR	14	9.45533	0.5579	0.70388	12685	4	0.0095816	0.03796	898	10	3.24113	-1.42067	-1.57255
HIST1H3B	6	2.42901	0.84027	0.86023	15610	1	0.0095886	0.037989	899	5	1.28037	-1.42034	-1.57245
RPRD1A	8	22.0897	0.79892	0.83766	15165	2	0.0096135	0.038075	900	5	4.4653	-1.41936	-1.57216
NT5C2	6	3.01602	0.89002	0.89432	16233	1	0.0096616	0.038228	901	3	1.59265	-1.41762	-1.57164
RDX	18	2.49889	0.72359	0.80413	14552	3	0.0097355	0.038448	902	11	1.32129	-1.41513	-1.5709
MACF1	6	1.7178	0.066595	0.17752	3354	1	0.0097365	0.038453	903	4	0.780566	-1.41507	-1.57088
RPEL1	6	26.501	0.34429	0.54683	9871	1	0.009764	0.038551	906	2	4.72798	-1.41396	-1.57055
ACTG2	6	26.2177	0.48229	0.64685	11664	2	0.009764	0.038551	905	3	4.71247	-1.41396	-1.57055
OAT	6	26.1425	0.10103	0.2481	4609	1	0.009764	0.038551	904	3	4.70833	-1.41396	-1.57055
DHRS13	6	14.1479	0.12823	0.28638	5305	1	0.0098116	0.038726	907	3	3.82251	-1.412	-1.56996
PRKACB	9	4.85158	0.99734	0.99733	18243	0	0.0098493	0.038852	908	7	2.27846	-1.41059	-1.56953
DENND4B	6	1.32261	0.91774	0.9192	16686	0	0.0098736	0.038935	909	5	0.403385	-1.40966	-1.56925
SND1	6	1.8757	0.83305	0.85594	15514	1	0.0098798	0.038961	910	5	0.90743	-1.40937	-1.56916
PLCD1	6	19.5187	0.44926	0.62263	11228	2	0.0098947	0.039011	911	4	4.28678	-1.40881	-1.56899
COMMD7	6	7.18575	0.34607	0.54811	9886	1	0.0099058	0.039044	912	4	2.84514	-1.40845	-1.56888
MPP4	6	2.52125	0.53139	0.68367	12329	2	0.0099114	0.039063	913	4	1.33414	-1.40823	-1.56882
CREB3L2	6	5.65696	0.99679	0.99676	18220	0	0.0099292	0.039121	914	5	2.50003	-1.40759	-1.56862
SNX27	6	2.81775	0.80244	0.83944	15208	1	0.0099584	0.039234	915	5	1.49454	-1.40634	-1.56824
TIGD1	6	1.63349	0.17507	0.3488	6435	2	0.0099664	0.03926	916	4	0.707954	-1.40605	-1.56815
ENDOG	6	25.9615	0.55968	0.70522	12704	2	0.0099736	0.039282	920	2	4.6983	-1.40581	-1.56808
EML3	6	25.7114	0.041298	0.12169	2328	4	0.0099736	0.039282	919	2	4.68433	-1.40581	-1.56808
CCDC171	6	25.7786	0.21206	0.39662	7305	3	0.0099736	0.039282	918	2	4.6881	-1.40581	-1.56808
THRA	6	27.9098	0.58915	0.7276	13134	1	0.0099736	0.039282	917	3	4.8027	-1.40581	-1.56808
UBA3	6	9.39548	0.60305	0.73839	13345	1	0.010011	0.039413	921	5	3.23197	-1.40436	-1.56763
POLR2M	8	9.16738	0.41246	0.59594	10720	2	0.010033	0.039487	922	5	3.19651	-1.40355	-1.56738
PINLYP	10	18.3125	0.036935	0.11148	2133	6	0.01004	0.03951	923	3	4.19476	-1.40329	-1.56731
NKX1-1	6	1.47293	0.90085	0.90335	16396	1	0.010065	0.039592	924	4	0.558687	-1.40239	-1.56703
HSPA5	6	11.5165	0.13013	0.2889	5347	2	0.010074	0.039624	929	3	3.52563	-1.40204	-1.56692
TMEM117	6	11.6748	0.1522	0.3187	5899	3	0.010074	0.039624	928	3	3.54532	-1.40204	-1.56692
ANXA3	6	20.7586	0.23252	0.42234	7757	2	0.010074	0.039624	927	3	4.37564	-1.40204	-1.56692
AHDC1	6	16.752	0.86203	0.87394	15845	1	0.010074	0.039624	926	3	4.06627	-1.40204	-1.56692
RWDD1	6	10.9981	0.10743	0.25791	4793	2	0.010074	0.039624	925	4	3.45918	-1.40204	-1.56692
LAMTOR2	6	25.8619	0.33658	0.5413	9791	2	0.010092	0.039688	930	3	4.69275	-1.40134	-1.5667
HIST1H2BF	6	3.14466	0.88367	0.88933	16123	1	0.010105	0.039737	931	4	1.6529	-1.4008	-1.56654
FAIM	6	16.4358	0.12778	0.28576	5293	1	0.010115	0.039765	932	4	4.03877	-1.4005	-1.56644
PTPRN	6	3.02107	0.99223	0.99217	18105	0	0.010121	0.039783	933	5	1.59506	-1.4003	-1.56638
GANAB	6	2.31365	0.99442	0.99435	18160	0	0.010124	0.039797	934	5	1.21017	-1.40015	-1.56634
FCGR3A	7	6.58181	0.025823	0.084782	1666	2	0.010151	0.039881	935	4	2.71849	-1.39923	-1.56605
MPZL3	6	29.4252	0.3831	0.5747	10372	2	0.010157	0.039902	937	3	4.87898	-1.39901	-1.56598
GNAT3	6	26.4783	0.62996	0.75936	13719	2	0.010157	0.039902	936	4	4.72674	-1.39901	-1.56598
MBTD1	6	2.0086	0.93475	0.93571	17044	0	0.010159	0.039909	938	4	1.00619	-1.39893	-1.56596
ABCB6	6	1.63883	0.86839	0.87825	15926	1	0.010178	0.039981	939	5	0.712669	-1.39815	-1.56571
WDR18	6	3.78075	0.93475	0.93571	16963	0	0.010228	0.040151	940	4	1.91867	-1.3963	-1.56514
ZNF689	6	2.00865	0.29205	0.4947	8974	2	0.010256	0.040237	941	4	1.00623	-1.39537	-1.56485
DCDC5	6	25.6582	0.60607	0.74077	13394	2	0.010262	0.040256	943	3	4.68135	-1.39517	-1.56478
NBAS	6	25.6154	0.2431	0.43554	7984	1	0.010262	0.040256	942	2	4.67894	-1.39517	-1.56478
CXADR	7	1.76081	0.70027	0.795	14375	1	0.010278	0.040319	944	6	0.816239	-1.39449	-1.56457
PLIN4	6	23.6772	0.99671	0.99669	18217	0	0.01029	0.040364	945	5	4.56543	-1.39401	-1.56442
SCPEP1	6	23.9128	0.46929	0.63717	11491	1	0.010295	0.040382	947	3	4.57971	-1.39381	-1.56436
HS6ST1	6	3.54477	0.18228	0.35826	6605	1	0.010295	0.040382	946	4	1.82569	-1.39381	-1.56436
LYRM9	5	2.14521	0.74145	0.81138	14697	1	0.0103	0.040403	948	4	1.10112	-1.39359	-1.56429
BTBD16	6	4.33392	0.98936	0.98932	18042	0	0.01033	0.040487	949	5	2.11567	-1.39268	-1.564
MBD4	8	21.5947	0.85734	0.87087	15789	1	0.010347	0.040546	950	4	4.43261	-1.39205	-1.5638
PON1	6	1.43386	0.98956	0.98952	18044	0	0.010368	0.040629	951	5	0.519907	-1.39116	-1.56352
ADI1	6	22.4525	0.37706	0.57029	10298	2	0.010372	0.040641	952	3	4.4888	-1.39104	-1.56348
TMEM59	6	2.55018	0.12858	0.28682	5315	1	0.010399	0.040729	953	3	1.3506	-1.3901	-1.56318
TPP1	6	4.69726	0.96187	0.96221	17462	0	0.010406	0.040753	954	4	2.23182	-1.38984	-1.5631
ING4	6	1.27641	0.56315	0.70788	12761	1	0.010408	0.040758	955	5	0.35209	-1.38979	-1.56309
EIF3M	7	7.28421	0.21253	0.39718	7310	2	0.010421	0.040797	956	4	2.86477	-1.38937	-1.56295
CPT1B	6	7.49116	0.46712	0.63559	11463	1	0.010423	0.040802	957	5	2.90519	-1.38932	-1.56294
CNGB3	6	1.75491	0.9899	0.98989	18052	0	0.010453	0.04091	958	5	0.811393	-1.38817	-1.56257
BRD4	6	25.1005	0.93475	0.93571	16925	0	0.010462	0.040943	959	5	4.64965	-1.38782	-1.56246
TUBA3D	6	1.79466	0.15813	0.32655	6039	1	0.010488	0.041032	960	5	0.843713	-1.38688	-1.56216
RAMP1	6	8.53165	0.23371	0.42387	7784	1	0.010503	0.041088	961	4	3.09282	-1.38628	-1.56197
IFIT1	6	17.7929	0.61248	0.74574	13472	2	0.010536	0.041206	962	4	4.15323	-1.38504	-1.56157
DDX42	6	4.45802	0.85405	0.86879	15751	1	0.010561	0.041285	963	3	2.1564	-1.38421	-1.5613
TBC1D7	6	1.99474	0.82643	0.85219	15448	1	0.010588	0.041384	964	4	0.9962	-1.38317	-1.56097
TMEM231	6	1.60961	0.77976	0.82836	14999	1	0.010606	0.041448	965	5	0.686709	-1.3825	-1.56075
KRT14	6	13.0532	0.50442	0.66335	11956	1	0.010619	0.041502	973	3	3.70634	-1.38193	-1.56057
SDE2	6	28.1991	0.51589	0.67195	12123	2	0.010619	0.041502	972	3	4.81758	-1.38193	-1.56057
NUFIP1	6	14.6457	0.46197	0.63175	11394	1	0.010619	0.041502	971	3	3.8724	-1.38193	-1.56057
TNFRSF25	6	10.1946	0.81965	0.84848	15376	1	0.010619	0.041502	970	3	3.34973	-1.38193	-1.56057
C11orf42	6	17.0091	0.22152	0.40853	7515	1	0.010619	0.041502	969	4	4.08823	-1.38193	-1.56057
TAZ	6	10.6301	0.065968	0.17616	3336	3	0.010619	0.041502	968	3	3.41009	-1.38193	-1.56057
PAPSS2	6	15.8558	0.75638	0.81775	14823	1	0.010619	0.041502	967	3	3.98694	-1.38193	-1.56057
CYB561	6	14.2706	0.18746	0.36494	6738	3	0.010619	0.041502	966	3	3.83497	-1.38193	-1.56057
TXNL1	6	1.57974	0.89016	0.89443	16235	1	0.010632	0.041554	974	4	0.659685	-1.38139	-1.56039
VSTM2L	6	1.61101	0.93475	0.93571	17047	0	0.010663	0.041653	975	5	0.687969	-1.38035	-1.56006
PIP5K1C	6	1.55923	0.44326	0.61822	11139	1	0.01067	0.041677	976	4	0.640835	-1.3801	-1.55998
ACTR1B	6	5.63543	0.95065	0.95119	17243	0	0.010678	0.041706	977	4	2.49453	-1.3798	-1.55988
SLC25A38	6	25.0574	0.23991	0.43152	7905	2	0.010681	0.041713	980	2	4.64716	-1.37973	-1.55986
CHRNE	6	25.0291	0.060604	0.16469	3129	4	0.010681	0.041713	979	2	4.64554	-1.37973	-1.55986
RAMP2	6	25.6448	0.9765	0.97663	17763	0	0.010681	0.041713	978	4	4.68059	-1.37973	-1.55986
CALR	6	3.78021	0.34542	0.54767	9883	1	0.010682	0.041715	981	4	1.91846	-1.37971	-1.55985
KCTD7	6	1.2423	0.38469	0.57583	10393	1	0.01075	0.041942	982	5	0.313016	-1.37735	-1.55908
LAMTOR1	6	2.02803	0.84984	0.86613	15710	1	0.010751	0.041947	983	5	1.02008	-1.3773	-1.55907
ZDHHC22	6	1.39692	0.74842	0.81434	14760	1	0.01079	0.042067	984	5	0.482249	-1.37606	-1.55866
KIAA1919	6	17.8113	0.68695	0.79001	14282	1	0.010864	0.0423	985	4	4.15472	-1.37366	-1.55787
ZNF778	6	16.0082	0.17069	0.34303	6335	3	0.010868	0.042312	986	2	4.00074	-1.37354	-1.55783
BOD1	6	15.2894	0.98457	0.9846	17945	0	0.010882	0.042355	987	4	3.93446	-1.3731	-1.55769
ATG14	6	1.41354	0.96672	0.96701	17561	0	0.010939	0.042542	988	4	0.499314	-1.37118	-1.55705
GABRG3	6	20.3987	0.80681	0.84172	15246	1	0.010944	0.042555	989	3	4.3504	-1.37105	-1.55701
PLA2G5	6	1.84549	0.97214	0.97227	17657	0	0.010959	0.042609	990	5	0.884005	-1.3705	-1.55683
KRT24	6	1.32283	0.66723	0.78297	14152	1	0.010983	0.042699	991	5	0.403623	-1.36958	-1.55652
HAND2	6	2.55622	0.072071	0.18919	3563	1	0.011017	0.042842	992	4	1.35401	-1.36813	-1.55604
GKN1	6	25.547	0.21364	0.39859	7337	2	0.011048	0.042928	994	2	4.67508	-1.36726	-1.55575
PARP3	6	24.9327	0.1562	0.32401	5993	3	0.011048	0.042928	993	2	4.63997	-1.36726	-1.55575
GRIN2A	6	3.75167	0.99713	0.99713	18233	0	0.011059	0.042966	995	5	1.90753	-1.36688	-1.55562
GSTZ1	6	7.25116	0.52735	0.6806	12283	1	0.011068	0.042994	996	5	2.85821	-1.36659	-1.55553
DDX41	6	1.80938	0.048334	0.13773	2638	1	0.011078	0.04303	997	5	0.855497	-1.36623	-1.5554
CASP6	6	1.40343	0.6388	0.76633	13866	1	0.011091	0.043087	998	5	0.488955	-1.36565	-1.55521
PIGS	6	2.34428	0.87441	0.88249	16009	1	0.011092	0.043091	999	4	1.22915	-1.36561	-1.5552
KRTAP9-3	6	25.7679	0.42588	0.60549	10899	2	0.01117	0.043354	1000	3	4.6875	-1.36297	-1.55431
SH3BP5	6	10.107	0.90731	0.90917	16513	1	0.011188	0.043411	1001	5	3.33729	-1.3624	-1.55412
POLR1C	6	18.157	0.64692	0.77289	13971	2	0.011213	0.043496	1004	3	4.18246	-1.36155	-1.55383
RNPC3	6	12.4539	0.11841	0.273	5071	2	0.011213	0.043496	1003	3	3.63852	-1.36155	-1.55383
CARTPT	6	10.5141	0.72972	0.80653	14600	1	0.011213	0.043496	1002	4	3.39426	-1.36155	-1.55383
TNFAIP2	6	1.72673	0.31623	0.52321	9457	1	0.011221	0.043519	1005	5	0.788046	-1.36132	-1.55375
TMEM217	6	13.7457	0.16654	0.3375	6238	1	0.011241	0.04358	1006	4	3.78091	-1.36071	-1.55354
ZCCHC14	6	1.49279	0.61888	0.75072	13562	1	0.011298	0.043755	1007	5	0.578013	-1.35897	-1.55295
CD163	6	3.15187	0.87625	0.88382	16035	1	0.01131	0.043794	1008	5	1.65621	-1.35859	-1.55282
SF3B6	1	65	0.98869	0.98865	18024	0	0.011315	0.043811	1009	1	6.02237	-1.35842	-1.55276
TSHR	6	1.75966	0.88587	0.89099	16157	1	0.011328	0.043851	1010	5	0.815297	-1.35802	-1.55263
HINFP	6	28.2214	0.10252	0.25098	4658	3	0.011336	0.043876	1011	3	4.81872	-1.35777	-1.55254
SERPINH1	6	1.59744	0.72132	0.80324	14534	1	0.011373	0.044003	1012	5	0.675762	-1.35652	-1.55211
DMRT1	6	1.3912	0.99456	0.9945	18164	0	0.0114	0.044095	1013	5	0.476332	-1.35561	-1.5518
KIAA1586	6	3.04303	0.87364	0.88194	15998	1	0.011426	0.044176	1014	4	1.60551	-1.35481	-1.55153
ZNF726	6	17.0119	0.89401	0.89757	16279	1	0.011435	0.044212	1015	2	4.08848	-1.35446	-1.55141
MTFP1	6	3.0793	0.4086	0.59319	10673	1	0.011443	0.044238	1016	3	1.6226	-1.3542	-1.55132
MIB2	6	2.253	0.44478	0.61935	11160	1	0.011463	0.044305	1017	4	1.17185	-1.35355	-1.55109
TNNC1	6	1.89915	0.62003	0.75162	13580	2	0.011468	0.044323	1018	4	0.925351	-1.35337	-1.55103
IER2	6	8.27535	0.77357	0.82546	14960	1	0.011473	0.044335	1019	4	3.04882	-1.35325	-1.55099
USP42	6	1.54262	0.41813	0.59998	10796	1	0.011483	0.044364	1020	5	0.625381	-1.35297	-1.55089
SLITRK1	6	2.86529	0.98249	0.98252	17893	0	0.0115	0.044418	1021	4	1.51868	-1.35244	-1.55071
USP47	6	2.13518	0.88568	0.89084	16152	1	0.0115	0.04442	1022	5	1.09436	-1.35242	-1.5507
KDF1	6	2.27599	0.51412	0.67062	12097	1	0.011533	0.044532	1023	3	1.18649	-1.35133	-1.55033
VENTX	6	1.88882	0.59501	0.73212	13221	1	0.011547	0.044578	1024	4	0.917483	-1.35088	-1.55017
CYP4B1	6	12.511	0.47094	0.63839	11513	1	0.011586	0.044721	1025	5	3.64513	-1.34949	-1.54969
DET1	6	1.50742	0.34263	0.5457	9856	2	0.011593	0.044741	1026	4	0.592081	-1.34929	-1.54962
HIPK4	6	2.95041	0.53292	0.68485	12350	1	0.011616	0.044821	1027	4	1.56091	-1.34852	-1.54935
TRMT5	6	6.12487	0.93475	0.93571	16954	0	0.011624	0.044848	1028	4	2.61468	-1.34826	-1.54926
SLC25A28	6	11.0675	0.39791	0.58534	10532	2	0.011627	0.04486	1029	4	3.46825	-1.34814	-1.54922
PRKACG	6	3.2361	0.68216	0.78827	14257	1	0.011636	0.044885	1030	4	1.69426	-1.3479	-1.54913
SMC2	6	8.45068	0.12745	0.28532	5283	2	0.011675	0.044988	1031	4	3.07907	-1.3469	-1.54878
TFPT	6	17.9298	0.93475	0.93571	16818	0	0.0117	0.045076	1032	3	4.16429	-1.34605	-1.54849
MED29	6	6.09674	0.11454	0.26764	4970	2	0.01171	0.045113	1033	4	2.60804	-1.3457	-1.54836
DPYSL4	6	1.58026	0.10722	0.25762	4781	2	0.011712	0.045116	1034	4	0.660163	-1.34567	-1.54835
NFATC3	6	1.83782	0.67108	0.78432	14185	1	0.011718	0.045133	1035	4	0.877996	-1.34551	-1.54829
KIAA0226L	6	1.99548	0.84873	0.86544	15700	1	0.01172	0.04514	1036	4	0.996733	-1.34544	-1.54827
SRRM1	6	24.4741	0.11841	0.273	5073	2	0.011728	0.045171	1039	3	4.61319	-1.34514	-1.54816
KLHL8	6	24.84	0.39778	0.58524	10529	2	0.011728	0.045171	1038	4	4.63459	-1.34514	-1.54816
TMUB2	6	26.5694	0.062053	0.1678	3178	2	0.011728	0.045171	1037	4	4.7317	-1.34514	-1.54816
MOGS	6	6.54451	0.99263	0.99258	18116	0	0.011748	0.045238	1040	4	2.71028	-1.3445	-1.54794
METTL7B	6	5.45016	0.24358	0.43612	8004	1	0.011751	0.045247	1041	4	2.4463	-1.34441	-1.54791
C2CD4A	6	1.67119	0.039066	0.11651	2226	1	0.011779	0.045321	1042	5	0.740876	-1.3437	-1.54766
EBF3	6	1.50245	0.57987	0.72057	13013	1	0.011787	0.045352	1043	5	0.587314	-1.3434	-1.54755
P4HA1	6	2.36068	0.67117	0.78437	14186	1	0.011789	0.045354	1044	4	1.2392	-1.34338	-1.54755
MYL1	8	7.52843	0.09145	0.22896	4270	3	0.011848	0.045564	1045	5	2.91235	-1.34138	-1.54684
LIPE	6	2.16901	0.036148	0.10965	2097	2	0.011855	0.045585	1046	3	1.11703	-1.34118	-1.54676
PGAM1	6	17.1375	0.93475	0.93571	17119	0	0.011871	0.045645	1049	4	4.09908	-1.34061	-1.54656
PRPF40A	6	14.4229	0.057477	0.15779	2990	2	0.011871	0.045645	1048	3	3.85029	-1.34061	-1.54656
TPH1	6	10.7337	0.38441	0.57564	10385	1	0.011871	0.045645	1047	4	3.42407	-1.34061	-1.54656
SEL1L	6	10.3874	0.5207	0.6755	12193	1	0.011872	0.045649	1050	3	3.37676	-1.34057	-1.54655
TMEM95	6	1.64646	0.99698	0.99697	18224	0	0.011878	0.045665	1051	5	0.719365	-1.34042	-1.54649
SPINT4	6	3.75773	0.2258	0.41387	7603	1	0.011956	0.045917	1052	4	1.90986	-1.33803	-1.54564
MYBBP1A	6	23.9506	0.10738	0.25784	4788	3	0.011964	0.045937	1054	1	4.58199	-1.33784	-1.54557
SCRT1	6	24.2779	0.50452	0.66342	11958	2	0.011964	0.045937	1053	2	4.60157	-1.33784	-1.54557
MICAL3	6	1.43044	0.46712	0.63559	11462	1	0.011977	0.045983	1055	5	0.516459	-1.3374	-1.54542
KIF27	6	2.13891	0.15349	0.32042	5924	1	0.012023	0.046149	1056	3	1.09687	-1.33584	-1.54486
KRT7	6	2.11344	0.12471	0.28157	5219	1	0.012035	0.046182	1057	5	1.07959	-1.33553	-1.54475
ASRGL1	6	1.29237	0.8615	0.87359	15838	1	0.012079	0.04634	1058	5	0.370022	-1.33404	-1.54421
SMAD4	6	1.5669	0.10585	0.25566	4753	2	0.012108	0.046457	1059	4	0.647914	-1.33295	-1.54382
ANAPC4	6	9.16504	0.28382	0.48489	8821	3	0.012118	0.04649	1060	3	3.19614	-1.33264	-1.5437
METAP1	6	1.89747	0.43063	0.60897	10965	1	0.012123	0.046508	1061	5	0.924077	-1.33247	-1.54364
CYB5B	6	1.57211	0.63741	0.76523	13842	1	0.012142	0.04656	1062	4	0.652701	-1.33199	-1.54347
ZNF177	6	8.24456	0.39656	0.58437	10513	2	0.012168	0.046656	1063	2	3.04344	-1.33109	-1.54314
SFTA3	5	5.95801	0.9177	0.91916	16684	0	0.012179	0.046699	1064	3	2.57483	-1.33069	-1.543
MMS22L	6	8.9449	0.78852	0.8326	15075	1	0.012223	0.046839	1065	4	3.16107	-1.32939	-1.54252
CSTL1	6	22.2561	0.12464	0.28148	5218	2	0.012246	0.046914	1066	3	4.47613	-1.3287	-1.54227
HOXC9	6	4.93839	0.52086	0.67562	12198	1	0.012265	0.046985	1067	5	2.30404	-1.32804	-1.54203
GAS8	6	24.0541	0.37489	0.56874	10274	2	0.012278	0.047026	1069	2	4.58821	-1.32766	-1.54189
FAM8A1	6	24.2051	0.68331	0.78867	14264	1	0.012278	0.047026	1068	2	4.59724	-1.32766	-1.54189
ZNF490	6	1.69106	0.99333	0.99327	18132	0	0.012296	0.047083	1070	5	0.757925	-1.32714	-1.5417
CEP57	6	2.48515	0.93475	0.93571	16769	0	0.012305	0.047114	1071	3	1.31333	-1.32685	-1.54159
SEPT14	6	2.03074	0.14206	0.30495	5647	2	0.012315	0.047147	1072	3	1.022	-1.32655	-1.54148
NUDT5	6	1.74757	0.63393	0.76245	13785	2	0.012317	0.047155	1073	4	0.805354	-1.32647	-1.54146
LILRB3	6	1.50827	0.15334	0.32022	5917	2	0.012338	0.047228	1074	4	0.592894	-1.3258	-1.54121
ZZZ3	9	8.20902	0.98333	0.98337	17912	0	0.012353	0.04728	1075	5	3.03721	-1.32532	-1.54103
SLC17A8	6	7.19584	0.78297	0.82989	15022	1	0.012364	0.047318	1076	4	2.84716	-1.32497	-1.5409
GDPD1	7	21.7192	0.0058123	0.023768	509	5	0.01245	0.047604	1077	2	4.4409	-1.32236	-1.53994
DGCR6L	6	5.18968	0.93475	0.93571	17022	0	0.01246	0.04764	1078	4	2.37565	-1.32203	-1.53982
ZBTB18	6	1.5334	0.64364	0.77022	13934	1	0.012478	0.047708	1079	5	0.616732	-1.32141	-1.53959
FAM110C	6	23.9258	0.70801	0.79796	14426	1	0.012487	0.047738	1080	2	4.58049	-1.32114	-1.53948
APOB	6	17.5138	0.47226	0.63936	11532	1	0.012505	0.047799	1081	5	4.13042	-1.32058	-1.53928
MXD4	6	1.3691	0.56201	0.70701	12742	1	0.012515	0.047837	1082	5	0.453226	-1.32024	-1.53915
HOXD11	6	3.27142	0.82874	0.85347	15464	1	0.012525	0.047871	1083	4	1.70991	-1.31993	-1.53904
C7orf72	6	1.45124	0.21752	0.40348	7418	1	0.012526	0.047874	1084	5	0.537285	-1.3199	-1.53902
BCL10	6	2.76477	0.57271	0.71511	12903	2	0.01256	0.047992	1085	3	1.46716	-1.31883	-1.53863
CDK17	6	2.00988	0.24895	0.44271	8129	1	0.012608	0.048155	1086	5	1.00711	-1.31736	-1.53807
CYP4A11	6	1.33111	0.91608	0.91754	16658	0	0.012613	0.048168	1087	5	0.412627	-1.31724	-1.53803
STX8	6	8.13419	0.28559	0.48703	8855	1	0.012625	0.04821	1088	5	3.024	-1.31686	-1.53789
ACSM5	6	23.7688	0.075294	0.19591	3683	2	0.012696	0.048461	1093	3	4.571	-1.31461	-1.53704
SIRPB2	6	27.8243	0.1171	0.27121	5039	3	0.012696	0.048461	1092	3	4.79827	-1.31461	-1.53704
CHGA	6	23.5988	0.22618	0.41435	7611	3	0.012696	0.048461	1091	1	4.56064	-1.31461	-1.53704
KRTAP10-8	6	23.6974	0.17095	0.34337	6342	2	0.012696	0.048461	1090	2	4.56666	-1.31461	-1.53704
NBPF10	6	23.9951	0.47955	0.6448	11621	1	0.012696	0.048461	1089	3	4.58467	-1.31461	-1.53704
ERI3	6	2.15116	0.56179	0.70683	12741	1	0.012697	0.048465	1094	5	1.10512	-1.31457	-1.53703
RPL19	6	16.0132	0.93475	0.93571	17156	0	0.012701	0.048473	1101	5	4.00119	-1.3145	-1.537
ICE1	6	26.701	0.25737	0.45296	8305	3	0.012701	0.048473	1100	2	4.73882	-1.3145	-1.537
GCM2	6	12.0721	0.039015	0.11639	2225	3	0.012701	0.048473	1099	2	3.59361	-1.3145	-1.537
PTTG1	6	12.2408	0.25219	0.44667	8193	2	0.012701	0.048473	1098	2	3.61363	-1.3145	-1.537
CDC37	6	15.3228	0.1073	0.25774	4785	3	0.012701	0.048473	1097	2	3.93761	-1.3145	-1.537
NPY1R	6	11.8087	0.43658	0.6133	11063	2	0.012701	0.048473	1096	4	3.56178	-1.3145	-1.537
CD55	6	10.0949	0.63237	0.76125	13760	2	0.012701	0.048473	1095	3	3.33556	-1.3145	-1.537
PARP10	6	17.4439	0.85391	0.8687	15748	1	0.012711	0.048511	1102	4	4.12465	-1.31416	-1.53687
SPEF2	6	15.2173	0.55611	0.70256	12665	1	0.012715	0.048522	1103	5	3.92764	-1.31406	-1.53683
APH1B	8	20.4709	0.40851	0.59313	10670	1	0.012719	0.048533	1104	5	4.3555	-1.31396	-1.5368
ERICH6B	6	4.08555	0.99156	0.99154	18091	0	0.012746	0.048624	1105	4	2.03053	-1.31315	-1.53649
NR4A3	6	1.64891	0.4014	0.58787	10582	1	0.012753	0.04865	1106	4	0.721509	-1.31292	-1.5364
PRKAA2	6	3.55844	0.81974	0.84855	15378	1	0.012794	0.04879	1108	3	1.83125	-1.31167	-1.53593
ADAT3	6	17.3498	0.30585	0.51092	9246	2	0.012794	0.04879	1107	3	4.11685	-1.31167	-1.53593
BMP2	6	4.59088	0.96808	0.96835	17594	0	0.012858	0.049017	1109	4	2.19877	-1.30965	-1.53516
PHF12	6	1.52875	0.99614	0.99612	18197	0	0.012914	0.049188	1110	5	0.612348	-1.30814	-1.53458
PROSER1	6	1.78922	0.17502	0.34873	6434	1	0.012971	0.049384	1111	5	0.83933	-1.30641	-1.53392
NCMAP	6	16.4211	0.77514	0.82619	14974	1	0.012974	0.049393	1112	4	4.03748	-1.30633	-1.53389
TUSC2	6	23.7732	0.51117	0.66838	12057	2	0.012983	0.049427	1115	3	4.57127	-1.30604	-1.53377
TDRD1	6	24.2794	0.24754	0.44102	8098	2	0.012983	0.049427	1114	4	4.60166	-1.30604	-1.53377
ZNF350	6	23.5434	0.114	0.26691	4959	3	0.012983	0.049427	1113	2	4.55725	-1.30604	-1.53377
DCST1	6	1.50645	0.86057	0.87298	15826	1	0.012997	0.049476	1116	5	0.591152	-1.30561	-1.53361
EXOC1	6	1.99676	0.32168	0.52959	9575	1	0.01301	0.04952	1117	5	0.997658	-1.30522	-1.53346
CCDC43	6	1.74077	0.90131	0.90378	16404	1	0.013039	0.049625	1118	4	0.799724	-1.3043	-1.5331
ZRANB2	6	2.18091	0.93475	0.93571	16794	0	0.013054	0.049671	1119	5	1.12493	-1.3039	-1.53295
MOB1B	6	1.75997	0.93475	0.93571	16978	0	0.013058	0.049684	1120	5	0.815554	-1.30378	-1.5329
C17orf99	6	7.05521	0.60522	0.74009	13381	1	0.013066	0.049712	1121	3	2.81869	-1.30354	-1.53281
CCDC134	6	13.114	0.0032545	0.014275	333	4	0.0131	0.049825	1122	2	3.71303	-1.30255	-1.53243
SHMT2	6	1.43942	0.16137	0.33076	6118	1	0.013167	0.050039	1123	5	0.525489	-1.30069	-1.5317
MYNN	6	6.00027	0.23142	0.42091	7737	1	0.013175	0.05007	1124	4	2.58503	-1.30042	-1.5316
DNPEP	6	4.10734	0.70176	0.79554	14389	1	0.013177	0.05008	1125	5	2.0382	-1.30034	-1.53157
GMPR	6	10.9041	0.74084	0.81113	14692	1	0.013191	0.050122	1126	4	3.44679	-1.29997	-1.53142
LMTK3	6	2.88509	0.69076	0.79142	14311	1	0.013207	0.050185	1127	3	1.52862	-1.29943	-1.53121
CXCL11	4	7.667	0.98675	0.98676	17994	0	0.01325	0.050314	1128	4	2.93866	-1.29831	-1.53077
UNC79	6	1.53932	0.80261	0.83954	15211	1	0.013265	0.050365	1129	4	0.622298	-1.29787	-1.5306
UBL5	5	18.8	0.89716	0.90024	16336	0	0.013287	0.050444	1130	2	4.23266	-1.29719	-1.53033
HOMER3	6	8.76286	0.91488	0.9164	16636	0	0.013292	0.050457	1131	5	3.1314	-1.29708	-1.53029
PPFIA4	6	24.0878	0.96792	0.96819	17589	0	0.013297	0.050473	1136	3	4.59023	-1.29694	-1.53024
SPAG9	6	23.3621	0.31588	0.5228	9452	2	0.013297	0.050473	1135	2	4.5461	-1.29694	-1.53024
KCNN1	6	24.9867	0.63851	0.76611	13862	1	0.013297	0.050473	1134	3	4.64309	-1.29694	-1.53024
BSX	6	23.6823	0.93475	0.93571	16993	0	0.013297	0.050473	1133	2	4.56574	-1.29694	-1.53024
ADAM28	6	23.3316	0.052054	0.14603	2779	4	0.013297	0.050473	1132	2	4.54421	-1.29694	-1.53024
SLC25A39	6	8.82244	0.48038	0.6454	11640	2	0.013349	0.050652	1137	4	3.14118	-1.2954	-1.52963
PNPLA1	6	1.79823	0.79684	0.83663	15150	1	0.013356	0.050672	1138	4	0.846577	-1.29523	-1.52956
TBC1D28	6	10.6531	0.45565	0.62719	11315	2	0.013361	0.050685	1139	3	3.4132	-1.29512	-1.52952
ZNF682	6	5.16377	0.054857	0.1521	2891	1	0.013368	0.050701	1140	3	2.36842	-1.29498	-1.52947
PSG4	8	6.72987	0.97373	0.97388	17697	0	0.013401	0.050812	1141	4	2.75058	-1.29403	-1.52909
RBM26	6	3.84767	0.56782	0.71144	12827	2	0.013434	0.050921	1142	4	1.94399	-1.2931	-1.52872
FTO	6	3.47002	0.4999	0.65994	11885	1	0.013472	0.051044	1143	3	1.79494	-1.29206	-1.52831
ASH1L	6	4.83154	0.82697	0.85248	15451	1	0.013516	0.051176	1144	4	2.27248	-1.29093	-1.52786
YIF1B	6	7.83485	0.87025	0.87956	15947	1	0.013533	0.051235	1145	4	2.96991	-1.29043	-1.52766
IFITM1	6	1.43041	0.84443	0.86277	15650	1	0.013535	0.051243	1146	5	0.516426	-1.29037	-1.52763
SLC10A5	6	2.25427	0.48775	0.65091	11728	2	0.01355	0.051293	1147	4	1.17266	-1.28994	-1.52746
ANKS1B	21	11.4726	0.30099	0.5052	9151	7	0.013576	0.051372	1148	8	3.52012	-1.28927	-1.5272
B4GALNT4	6	23.4961	0.22406	0.41169	7565	3	0.013585	0.051399	1149	3	4.55435	-1.28905	-1.52711
PABPC1	6	5.61671	0.93475	0.93571	16962	0	0.01362	0.051508	1150	4	2.48973	-1.28813	-1.52674
CST1	6	21.1169	0.29328	0.49611	9002	2	0.013633	0.051548	1160	2	4.40033	-1.28779	-1.5266
KRR1	6	10.3298	0.70849	0.79814	14430	1	0.013633	0.051548	1159	4	3.36875	-1.28779	-1.5266
HNRNPA1L2	6	13.8122	0.93475	0.93571	16984	0	0.013633	0.051548	1158	4	3.78787	-1.28779	-1.5266
CHEK1	6	18.6581	0.08492	0.21569	4028	3	0.013633	0.051548	1157	2	4.22173	-1.28779	-1.5266
RHOA	6	16.7105	0.42838	0.60737	10930	1	0.013633	0.051548	1156	2	4.06268	-1.28779	-1.5266
VPS16	6	16.2828	0.43816	0.61448	11088	2	0.013633	0.051548	1155	3	4.02527	-1.28779	-1.5266
KRTAP12-1	6	20.4349	0.87201	0.88079	15975	1	0.013633	0.051548	1154	3	4.35296	-1.28779	-1.5266
POLR3K	6	10.9353	0.046506	0.13364	2559	1	0.013633	0.051548	1153	3	3.45092	-1.28779	-1.5266
NKAIN2	6	27.0521	0.82699	0.85249	15452	1	0.013633	0.051548	1152	2	4.75767	-1.28779	-1.5266
CST5	6	18.1726	0.27573	0.47513	8672	2	0.013633	0.051548	1151	3	4.18369	-1.28779	-1.5266
MAPRE2	6	2.23881	0.024403	0.081322	1593	2	0.013637	0.051564	1161	4	1.16273	-1.28765	-1.52655
URM1	7	22.4748	0.021343	0.073797	1445	4	0.013669	0.051671	1162	2	4.49024	-1.28675	-1.52619
IL36A	6	2.88584	0.64731	0.77321	13982	2	0.013672	0.05168	1163	4	1.52899	-1.28668	-1.52616
SAMD13	5	1.84812	0.15712	0.32522	6021	1	0.013755	0.051966	1164	3	0.886056	-1.28428	-1.52519
ARL6IP1	6	6.23183	0.41484	0.59763	10756	1	0.013786	0.052067	1165	5	2.63966	-1.28344	-1.52485
COX6B1	6	26.6727	0.1597	0.32861	6077	2	0.013794	0.052087	1168	3	4.73729	-1.28327	-1.52478
GPRIN3	6	23.6079	0.8343	0.85669	15529	1	0.013794	0.052087	1167	4	4.5612	-1.28327	-1.52478
KRTAP9-7	6	23.5334	0.18624	0.36336	6710	3	0.013794	0.052087	1166	3	4.55664	-1.28327	-1.52478
ZNF248	7	2.07494	0.68025	0.78758	14245	1	0.013826	0.052194	1169	4	1.05307	-1.28238	-1.52442
EXOSC4	6	8.55613	0.93475	0.93571	16944	0	0.013837	0.052227	1170	3	3.09696	-1.2821	-1.52431
ATXN1L	6	14.5129	0.47788	0.64356	11595	1	0.013886	0.052401	1171	5	3.85927	-1.28066	-1.52372
MRI1	6	1.11935	0.1736	0.34687	6396	1	0.01391	0.052478	1172	5	0.16266	-1.28002	-1.52346
CAPZA2	6	5.3511	0.1093	0.26045	4837	2	0.013922	0.052515	1173	3	2.41984	-1.27972	-1.52333
SLC23A2	6	1.6235	0.70169	0.79551	14387	1	0.013928	0.05253	1174	5	0.699107	-1.27959	-1.52328
RPL28	7	20.7128	0.057803	0.1585	3000	4	0.013944	0.052597	1175	3	4.37245	-1.27904	-1.52305
CCL24	6	10.5943	0.89324	0.89697	16268	1	0.01403	0.052893	1176	5	3.40522	-1.2766	-1.52205
ZNF423	6	1.60042	0.60978	0.74365	13441	1	0.014058	0.052992	1177	4	0.678454	-1.27579	-1.52172
CLASRP	6	1.63279	0.97518	0.9753	17728	0	0.014079	0.053056	1178	5	0.707338	-1.27527	-1.5215
SEPT11	6	1.85269	0.96576	0.96605	17534	0	0.014089	0.053097	1179	5	0.889621	-1.27493	-1.52136
POU5F1	13	7.96551	0.002721	0.012204	294	6	0.01409	0.0531	1180	6	2.99377	-1.27491	-1.52135
RAI2	6	1.51582	0.98885	0.9888	18030	0	0.014099	0.053128	1181	5	0.600094	-1.27468	-1.52126
DHX35	6	23.0227	0.91885	0.92026	16710	0	0.014107	0.053158	1186	2	4.52498	-1.27443	-1.52116
CDR2	6	22.5144	0.0044934	0.018914	415	4	0.014107	0.053158	1185	1	4.49278	-1.27443	-1.52116
DPF2	6	22.8346	0.48415	0.64825	11684	2	0.014107	0.053158	1184	1	4.51315	-1.27443	-1.52116
DGUOK	6	22.782	0.22383	0.41143	7563	1	0.014107	0.053158	1183	1	4.50982	-1.27443	-1.52116
ZNF518B	6	1.63835	0.88802	0.89271	16189	1	0.014107	0.053158	1182	5	0.712241	-1.27443	-1.52116
CWH43	6	1.41066	0.8963	0.89949	16311	1	0.014115	0.053186	1187	5	0.496374	-1.2742	-1.52106
PTCHD4	6	12.8153	0.6153	0.74794	13507	1	0.014145	0.053291	1188	2	3.67979	-1.27335	-1.52071
SLC22A31	6	18.5723	0.95787	0.95827	17363	0	0.014148	0.053297	1189	3	4.21508	-1.2733	-1.52069
TRMT1L	6	9.87915	0.72964	0.80649	14599	1	0.014175	0.053369	1190	3	3.30439	-1.27271	-1.52044
HAUS8	6	14.7278	0.24841	0.44209	8118	2	0.014242	0.053591	1191	3	3.88047	-1.27091	-1.51969
TXNRD1	6	6.4751	0.54203	0.69177	12474	1	0.014252	0.053629	1192	4	2.6949	-1.2706	-1.51957
KAZALD1	6	1.61305	0.99626	0.99624	18200	0	0.014255	0.053643	1193	5	0.689789	-1.27049	-1.51952
TCEAL4	6	9.20726	0.4107	0.59471	10697	1	0.014257	0.05365	1194	3	3.20277	-1.27043	-1.51949
MCM2	6	6.51175	0.9176	0.91907	16683	0	0.014274	0.053711	1195	3	2.70305	-1.26994	-1.51929
SCAMP3	6	1.75969	0.25103	0.44524	8176	1	0.01429	0.053773	1196	4	0.815324	-1.26944	-1.51908
ADAL	7	5.24025	0.024375	0.081245	1592	3	0.014293	0.053782	1197	3	2.38964	-1.26936	-1.51905
SEMA5B	6	8.93262	0.58353	0.72332	13063	1	0.014305	0.053835	1198	5	3.15908	-1.26894	-1.51887
MRPL47	9	12.1026	0.077552	0.20056	3769	3	0.014334	0.05393	1199	5	3.59725	-1.26817	-1.51855
NAAA	6	1.64814	0.8247	0.85124	15431	1	0.01435	0.053978	1200	4	0.720838	-1.26778	-1.51839
OXLD1	10	7.72897	0.81774	0.84745	15350	1	0.014359	0.054004	1201	7	2.95028	-1.26757	-1.5183
CBR3	6	16.1634	0.98142	0.98149	17866	0	0.014363	0.054015	1202	4	4.01466	-1.26749	-1.51826
HEXB	9	12.8668	0.84	0.86006	15608	1	0.014392	0.054105	1203	6	3.68558	-1.26676	-1.51796
EPG5	6	22.7517	0.88133	0.88757	16087	1	0.014446	0.0543	1208	1	4.50791	-1.2652	-1.5173
NME3	6	23.0967	0.56012	0.70556	12711	2	0.014446	0.0543	1207	3	4.52962	-1.2652	-1.5173
AGFG1	6	22.8266	0.45247	0.62494	11271	2	0.014446	0.0543	1206	3	4.51264	-1.2652	-1.5173
GJC3	6	22.6822	0.25168	0.44605	8187	3	0.014446	0.0543	1205	2	4.50349	-1.2652	-1.5173
EDARADD	6	22.6852	0.49201	0.65407	11778	2	0.014446	0.0543	1204	2	4.50368	-1.2652	-1.5173
SOCS7	6	9.05856	0.89383	0.89742	16278	1	0.014506	0.054492	1209	3	3.17928	-1.26367	-1.51665
EGR3	6	1.34405	0.84733	0.86456	15680	1	0.01452	0.054534	1210	5	0.426586	-1.26333	-1.51651
KCNIP4	8	3.05068	0.94039	0.94123	17167	1	0.014537	0.054596	1211	5	1.60913	-1.26284	-1.5163
ASPA	6	2.61949	0.7901	0.83334	15083	1	0.014539	0.054607	1212	5	1.38928	-1.26275	-1.51626
APRT	6	1.45106	0.69483	0.79293	14336	1	0.014579	0.05475	1213	5	0.537108	-1.26162	-1.51577
DSN1	7	15.7865	0.63447	0.76288	13792	2	0.014595	0.054801	1214	3	3.98062	-1.26121	-1.5156
GAL3ST4	6	3.65209	0.62965	0.75912	13716	2	0.01462	0.054877	1215	4	1.86872	-1.26061	-1.51535
SPRR2B	1	54	0.98537	0.98537	17965	0	0.014627	0.054902	1217	1	5.75489	-1.26041	-1.51526
SPRR2A	1	54	0.98537	0.98537	17966	0	0.014627	0.054902	1216	1	5.75489	-1.26041	-1.51526
PRRC2A	6	19.7302	0.99515	0.99511	18177	0	0.014636	0.054936	1224	5	4.30233	-1.26014	-1.51515
SRCIN1	6	12.3953	0.29538	0.49851	9044	1	0.014636	0.054936	1223	4	3.63172	-1.26014	-1.51515
RPL26L1	6	9.1272	0.44696	0.62095	11191	2	0.014636	0.054936	1222	2	3.19017	-1.26014	-1.51515
HES1	6	15.2463	0.31169	0.51786	9361	3	0.014636	0.054936	1221	2	3.93038	-1.26014	-1.51515
XAB2	6	17.297	0.59028	0.72849	13148	2	0.014636	0.054936	1220	3	4.11245	-1.26014	-1.51515
TRPM6	6	11.371	0.41393	0.597	10745	2	0.014636	0.054936	1219	3	3.50728	-1.26014	-1.51515
ORC1	6	15.8551	0.67018	0.78399	14174	1	0.014636	0.054936	1218	3	3.98687	-1.26014	-1.51515
ENOX1	6	2.168	0.041025	0.12108	2315	3	0.014646	0.05496	1225	3	1.11636	-1.25995	-1.51506
MBIP	7	7.85539	0.16057	0.32974	6099	2	0.014722	0.055196	1226	4	2.97368	-1.25809	-1.51427
FAM129C	6	1.85569	0.98869	0.98865	18026	0	0.014736	0.055244	1227	5	0.891959	-1.25771	-1.5141
STAG1	6	15.7485	0.79364	0.83508	15119	1	0.014808	0.05549	1228	4	3.97714	-1.25579	-1.51327
EREG	6	2.48206	0.99437	0.99429	18157	0	0.014821	0.055539	1229	5	1.31154	-1.2554	-1.51311
MMP20	6	23.0044	0.61392	0.74685	13491	2	0.014838	0.055588	1234	3	4.52384	-1.25502	-1.51294
GPR142	6	22.8863	0.84571	0.86354	15665	1	0.014838	0.055588	1233	5	4.51641	-1.25502	-1.51294
ISM2	6	23.0484	0.88664	0.89159	16170	1	0.014838	0.055588	1232	4	4.52659	-1.25502	-1.51294
TAS2R46	6	25.9246	0.90879	0.91052	16536	1	0.014838	0.055588	1231	3	4.69625	-1.25502	-1.51294
NSFL1C	6	22.3458	0.044625	0.12932	2475	3	0.014838	0.055588	1230	1	4.48193	-1.25502	-1.51294
CWC25	6	3.86789	0.90659	0.9085	16501	1	0.01488	0.055735	1235	3	1.95155	-1.25387	-1.51244
ABRACL	5	12.3319	0.64676	0.77275	13970	1	0.014901	0.055809	1236	3	3.62433	-1.2533	-1.51219
TPST2	6	1.73086	0.9137	0.91524	16610	1	0.014908	0.055832	1237	4	0.791488	-1.25312	-1.51212
PPP2R2D	6	6.11037	0.33765	0.54207	9801	2	0.014948	0.055965	1238	4	2.61126	-1.25208	-1.51167
STBD1	6	1.5242	0.96997	0.97016	17614	0	0.014956	0.055992	1239	5	0.608052	-1.25187	-1.51158
BIRC2	6	6.92802	0.90521	0.90722	16479	1	0.014959	0.056	1240	3	2.79244	-1.25181	-1.51155
UTP6	6	6.28762	0.96684	0.96714	17564	0	0.014971	0.056035	1241	5	2.65251	-1.25154	-1.51143
ZNF396	6	1.75037	0.99721	0.99721	18237	0	0.015101	0.056456	1242	5	0.807659	-1.24829	-1.51001
MPC2	6	2.45651	0.30906	0.51474	9315	2	0.015119	0.056515	1243	4	1.29661	-1.24784	-1.50981
ENTPD7	6	1.32657	0.63772	0.76548	13847	1	0.01512	0.056522	1244	5	0.407701	-1.24778	-1.50978
PHKB	6	5.14679	0.076853	0.19915	3731	2	0.015122	0.056527	1245	4	2.36367	-1.24774	-1.50977
CCDC38	6	22.7418	0.80703	0.84183	15248	1	0.015125	0.056538	1246	2	4.50728	-1.24766	-1.50973
CCL27	6	13.6696	0.98818	0.98815	18015	0	0.015142	0.056586	1247	5	3.77289	-1.24729	-1.50957
FAM78A	6	7.80584	0.99646	0.99644	18207	0	0.015167	0.056669	1248	5	2.96455	-1.24665	-1.50929
C22orf31	6	2.2544	0.83506	0.85714	15537	1	0.015218	0.056837	1249	5	1.17274	-1.24537	-1.50872
NOTO	6	1.4202	0.42033	0.60152	10825	1	0.015224	0.056855	1250	5	0.506096	-1.24523	-1.50866
CAAP1	10	1.83678	0.4594	0.6299	11360	3	0.015243	0.056918	1251	7	0.877176	-1.24475	-1.50844
TBX4	6	3.13977	0.98392	0.98393	17929	0	0.015255	0.056964	1252	3	1.65066	-1.2444	-1.50829
SKP2	9	3.87307	0.821	0.84924	15394	1	0.015259	0.056977	1253	5	1.95348	-1.2443	-1.50824
MAGEF1	6	1.74767	0.89921	0.90198	16376	1	0.015265	0.056999	1254	5	0.805435	-1.24413	-1.50817
GPR31	6	6.1605	0.6723	0.78475	14191	1	0.015293	0.057097	1255	5	2.62305	-1.24339	-1.50784
ADAMTS19	6	1.76855	0.98658	0.98659	17989	0	0.015305	0.057137	1256	5	0.822571	-1.24308	-1.5077
CCL22	6	22.3482	0.74463	0.81274	14731	1	0.015308	0.057146	1261	3	4.48208	-1.24301	-1.50767
GLT8D1	6	22.3841	0.41105	0.59496	10698	2	0.015308	0.057146	1260	3	4.4844	-1.24301	-1.50767
NR4A2	6	22.2675	0.164	0.33414	6174	3	0.015308	0.057146	1259	2	4.47687	-1.24301	-1.50767
ZNF213	6	22.4097	0.22914	0.41809	7672	2	0.015308	0.057146	1258	3	4.48605	-1.24301	-1.50767
DNAJC13	6	24.8171	0.303	0.50761	9178	3	0.015308	0.057146	1257	3	4.63326	-1.24301	-1.50767
FAM102A	6	15.9239	0.89638	0.89957	16313	1	0.01538	0.05739	1262	4	3.99312	-1.24116	-1.50685
AKAP10	6	5.18734	0.84717	0.86447	15678	1	0.015428	0.057557	1263	5	2.375	-1.2399	-1.50628
BLOC1S1	6	1.77787	0.81705	0.84707	15340	1	0.015472	0.057693	1264	5	0.830154	-1.23888	-1.50582
C7orf49	14	7.42356	0.31314	0.51958	9391	3	0.015479	0.057713	1265	7	2.89211	-1.23873	-1.50576
MLPH	6	1.51817	0.7039	0.79635	14400	1	0.015509	0.057815	1266	4	0.602334	-1.23796	-1.50541
DHX38	6	22.4067	0.16872	0.3404	6290	2	0.015542	0.057925	1269	4	4.48586	-1.23713	-1.50504
TCP11X2	6	21.982	0.00044915	0.0024564	79	3	0.015542	0.057925	1268	2	4.45825	-1.23713	-1.50504
SDCCAG8	6	22.4026	0.90183	0.90423	16412	1	0.015542	0.057925	1267	3	4.48559	-1.23713	-1.50504
E2F1	6	5.13298	0.47594	0.64211	11577	1	0.015543	0.057928	1270	4	2.3598	-1.23711	-1.50503
HSBP1	4	5.77941	0.83792	0.85883	15566	0	0.015602	0.058127	1271	2	2.53092	-1.23562	-1.50436
KANSL2	6	8.67144	0.21672	0.40247	7402	2	0.015606	0.058142	1286	3	3.11627	-1.23551	-1.50431
NCAPG2	6	13.5569	0.06068	0.16485	3131	4	0.015606	0.058142	1285	2	3.76095	-1.23551	-1.50431
LCE2D	6	11.8331	0.93475	0.93571	17104	0	0.015606	0.058142	1284	4	3.56476	-1.23551	-1.50431
MARC2	6	7.00622	0.08682	0.21958	4096	2	0.015606	0.058142	1283	3	2.80864	-1.23551	-1.50431
STRN3	6	9.04031	0.90909	0.91082	16542	1	0.015606	0.058142	1282	3	3.17637	-1.23551	-1.50431
PSG3	6	9.31912	0.036815	0.11121	2126	2	0.015606	0.058142	1281	4	3.22019	-1.23551	-1.50431
CCDC115	6	14.2591	0.43219	0.61013	10985	1	0.015606	0.058142	1280	4	3.83381	-1.23551	-1.50431
ALG10	6	13.7027	0.93475	0.93571	17053	0	0.015606	0.058142	1279	3	3.77639	-1.23551	-1.50431
GLT8D2	6	9.07741	0.53948	0.68986	12442	2	0.015606	0.058142	1278	3	3.18228	-1.23551	-1.50431
ADAMTSL4	6	10.3546	0.93475	0.93571	16792	0	0.015606	0.058142	1277	2	3.37219	-1.23551	-1.50431
INTS12	6	6.37227	0.03798	0.11402	2180	3	0.015606	0.058142	1276	2	2.67181	-1.23551	-1.50431
ENDOD1	6	16.9644	0.46405	0.63326	11419	1	0.015606	0.058142	1275	4	4.08444	-1.23551	-1.50431
ATG12	6	18.6479	0.76392	0.82109	14881	1	0.015606	0.058142	1274	3	4.22094	-1.23551	-1.50431
NOC4L	6	13.102	0.81711	0.84711	15341	1	0.015606	0.058142	1273	4	3.71171	-1.23551	-1.50431
BANP	6	11.6607	0.14583	0.31011	5736	2	0.015606	0.058142	1272	3	3.54358	-1.23551	-1.50431
TP53INP1	7	4.59086	0.99074	0.99072	18068	0	0.015637	0.058237	1287	5	2.19876	-1.2348	-1.50398
VAV1	6	1.76187	0.33085	0.53722	9713	1	0.015654	0.058298	1288	4	0.817106	-1.23435	-1.50378
COL28A1	6	14.2397	0.42714	0.60644	10916	1	0.015669	0.058344	1289	3	3.83185	-1.234	-1.50362
ZNF805	6	3.33197	0.89968	0.90238	16382	1	0.015676	0.058364	1290	5	1.73638	-1.23385	-1.50355
SP4	6	2.14922	0.1409	0.30333	5613	2	0.015677	0.058367	1291	4	1.10381	-1.23383	-1.50354
CREB1	6	1.43172	0.93475	0.93571	16836	0	0.015681	0.05838	1292	4	0.517753	-1.23374	-1.5035
BLOC1S6	6	8.7638	0.85725	0.87081	15786	1	0.015684	0.058389	1293	4	3.13156	-1.23367	-1.50347
MARCH5	6	10.6561	0.17475	0.34837	6428	2	0.015761	0.058628	1294	3	3.41361	-1.23189	-1.50266
GOLGA6D	6	11.7826	0.93475	0.93571	16831	0	0.015777	0.058682	1296	3	3.55859	-1.2315	-1.50248
GOLGA6C	6	11.5756	0.74041	0.81095	14687	1	0.015777	0.058682	1295	2	3.53301	-1.2315	-1.50248
ZNF618	6	1.35808	0.95037	0.9509	17234	0	0.015797	0.058744	1297	5	0.441572	-1.23104	-1.50227
MYH14	6	1.58624	0.80087	0.83864	15192	1	0.015799	0.058753	1298	5	0.665607	-1.23097	-1.50224
KRTAP4-3	6	3.72429	0.84837	0.86523	15696	1	0.015831	0.058851	1299	5	1.89697	-1.23025	-1.50191
DIABLO	7	7.32114	0.79259	0.83456	15109	1	0.015925	0.059173	1300	5	2.87207	-1.22788	-1.50082
CHKB	6	1.67419	0.65054	0.77588	14037	1	0.015934	0.0592	1301	5	0.743461	-1.22768	-1.50073
CBR4	6	8.72337	0.75445	0.81689	14804	1	0.015966	0.059299	1302	5	3.12488	-1.22695	-1.50039
LDHAL6B	6	3.83749	0.9627	0.96303	17474	0	0.016	0.059415	1303	4	1.94016	-1.2261	-1.5
IGLL5	6	2.40592	0.95667	0.95706	17341	0	0.016031	0.059506	1304	3	1.26659	-1.22544	-1.49969
C1orf105	8	2.8279	0.29127	0.49379	8961	2	0.016061	0.05959	1305	5	1.49973	-1.22483	-1.49941
LATS1	6	1.64541	0.61635	0.74876	13521	1	0.016118	0.059787	1306	4	0.71845	-1.22339	-1.49874
VWA3A	6	16.4997	0.53886	0.68941	12432	1	0.016132	0.059831	1307	5	4.04436	-1.22307	-1.49859
ZNF610	6	22.6866	0.28613	0.4877	8862	3	0.016142	0.059861	1309	2	4.50377	-1.22286	-1.49849
WDTC1	6	21.824	0.79295	0.83474	15112	1	0.016142	0.059861	1308	2	4.44785	-1.22286	-1.49849
ASMT	6	1.79277	0.47886	0.64428	11611	1	0.016149	0.059883	1310	5	0.842188	-1.2227	-1.49842
CEP63	6	5.88348	0.9647	0.96501	17511	0	0.016162	0.059931	1312	4	2.55667	-1.22235	-1.49826
ARHGAP11A	15	14.5607	0.014932	0.055084	1108	6	0.016162	0.059931	1311	7	3.86401	-1.22235	-1.49826
SRXN1	6	1.59291	0.52876	0.68167	12300	1	0.01617	0.059957	1313	4	0.671665	-1.22216	-1.49817
TMEM183B	6	6.84093	0.12077	0.27617	5140	3	0.016186	0.059999	1314	2	2.77419	-1.22186	-1.49803
ACTA1	6	7.83153	0.98241	0.98244	17891	0	0.016201	0.060048	1315	3	2.9693	-1.2215	-1.49786
CMTM4	6	14.142	0.16495	0.33541	6199	1	0.016238	0.060179	1316	4	3.82191	-1.22056	-1.49742
MBD1	6	7.0256	0.17816	0.35288	6509	1	0.016293	0.060363	1317	3	2.81262	-1.21923	-1.4968
MRPL45	6	7.75299	0.70891	0.7983	14434	1	0.016359	0.060579	1318	4	2.95475	-1.21768	-1.49607
SLC39A13	6	1.52891	0.51542	0.67159	12117	1	0.016389	0.060671	1319	4	0.612503	-1.21702	-1.49575
PSME3	6	6.05624	0.99338	0.99332	18134	0	0.016404	0.060717	1320	5	2.59842	-1.21669	-1.4956
ZC2HC1A	6	2.05197	0.98697	0.98697	18001	0	0.016414	0.060755	1321	4	1.03701	-1.21642	-1.49547
FAM20B	6	22.475	0.60387	0.73903	13359	2	0.016429	0.060795	1324	4	4.49025	-1.21613	-1.49533
NUMBL	6	21.3902	0.086497	0.21893	4085	4	0.016429	0.060795	1323	1	4.41888	-1.21613	-1.49533
PRPF3	6	21.5302	0.44689	0.62089	11189	2	0.016429	0.060795	1322	2	4.42829	-1.21613	-1.49533
SLC34A1	6	8.45973	0.20359	0.3858	7127	1	0.016431	0.0608	1325	3	3.08061	-1.2161	-1.49532
FOXI2	6	1.2925	0.34876	0.55	9927	1	0.016441	0.060833	1326	4	0.370162	-1.21586	-1.49521
SARNP	6	2.13366	0.28971	0.49197	8930	1	0.016451	0.060864	1327	4	1.09333	-1.21564	-1.4951
N6AMT1	6	2.54109	0.2049	0.38755	7157	2	0.016467	0.060917	1328	3	1.34545	-1.21526	-1.49492
KDM6B	6	2.02645	0.90167	0.90408	16411	1	0.016501	0.061031	1329	5	1.01895	-1.21445	-1.49454
NBEAL2	6	1.90153	0.63125	0.76036	13743	2	0.016517	0.06108	1330	3	0.927158	-1.2141	-1.49437
AVEN	6	1.77479	0.87622	0.8838	16034	1	0.016564	0.061228	1331	4	0.82765	-1.21305	-1.49387
YIPF3	6	2.7103	0.78473	0.83073	15037	1	0.016572	0.061256	1332	3	1.43845	-1.21285	-1.49378
CACNG8	6	2.12725	0.99286	0.9928	18121	0	0.016573	0.061259	1333	5	1.08899	-1.21283	-1.49377
HAX1	6	2.71066	0.98553	0.98552	17970	0	0.016598	0.061357	1334	5	1.43865	-1.21214	-1.49343
SCG3	12	6.70171	0.81809	0.84766	15355	1	0.016602	0.061366	1335	8	2.74453	-1.21207	-1.4934
NDUFS3	6	9.90881	0.98263	0.98266	17898	0	0.016612	0.061401	1336	3	3.30871	-1.21182	-1.49329
PMCH	6	5.33639	0.19542	0.37527	6930	3	0.016649	0.06152	1337	3	2.41586	-1.21098	-1.49288
TEPP	6	2.25519	0.90418	0.90629	16457	1	0.016663	0.061563	1338	4	1.17325	-1.21068	-1.49274
AGXT	6	10.3299	0.47959	0.64483	11624	2	0.016687	0.061631	1339	4	3.36875	-1.2102	-1.49251
ZACN	6	1.50998	0.73112	0.80713	14612	1	0.016703	0.061684	1340	5	0.594526	-1.20983	-1.49233
TANGO6	6	7.50658	0.93475	0.93571	16885	0	0.016705	0.061691	1341	3	2.90816	-1.20978	-1.49231
TMPRSS11F	6	1.93054	0.98969	0.98966	18048	0	0.016723	0.061755	1342	5	0.949005	-1.20933	-1.49209
METTL9	6	1.89835	0.97962	0.9797	17824	0	0.016731	0.061776	1343	5	0.924745	-1.20918	-1.49202
PIWIL1	6	1.60745	0.8208	0.84914	15391	1	0.016739	0.061802	1344	4	0.68477	-1.209	-1.49193
LAX1	6	3.89251	0.39656	0.58437	10512	2	0.016761	0.061866	1345	4	1.9607	-1.20855	-1.49171
APBB1IP	6	21.3602	0.30943	0.51519	9318	3	0.016768	0.061887	1352	1	4.41686	-1.2084	-1.49164
RAB24	6	22.3296	0.90799	0.90977	16521	1	0.016768	0.061887	1351	3	4.48089	-1.2084	-1.49164
MMADHC	6	21.9944	0.90384	0.90599	16452	1	0.016768	0.061887	1350	4	4.45906	-1.2084	-1.49164
NEU4	6	21.5193	0.26057	0.45689	8371	1	0.016768	0.061887	1349	2	4.42756	-1.2084	-1.49164
DOCK9	6	21.5261	0.44928	0.62264	11229	2	0.016768	0.061887	1348	4	4.42802	-1.2084	-1.49164
RCHY1	6	21.3485	0.20651	0.38963	7186	2	0.016768	0.061887	1347	2	4.41607	-1.2084	-1.49164
ATP8A2	6	21.5988	0.87121	0.88021	15962	1	0.016768	0.061887	1346	3	4.43288	-1.2084	-1.49164
LAT2	6	2.38497	0.11401	0.26692	4960	2	0.016779	0.061926	1353	3	1.25397	-1.20813	-1.49151
CAPN15	6	3.19974	0.41663	0.59891	10775	2	0.016783	0.061943	1354	3	1.67796	-1.20801	-1.49145
TSSK6	6	1.49022	0.97466	0.97481	17719	0	0.016784	0.061947	1355	5	0.575528	-1.20798	-1.49144
EEFSEC	6	3.15918	0.91655	0.91803	16668	0	0.016799	0.061991	1356	4	1.65955	-1.20767	-1.49129
DYNC1I2	6	6.17719	0.93475	0.93571	16791	0	0.016851	0.062161	1357	4	2.62695	-1.20648	-1.49072
IGSF3	6	12.3197	0.14351	0.30689	5681	2	0.016852	0.062165	1364	2	3.62289	-1.20645	-1.4907
WSB2	6	8.16773	0.29265	0.49539	8991	1	0.016852	0.062165	1363	2	3.02994	-1.20645	-1.4907
VCP	6	8.40812	0.88573	0.89089	16153	1	0.016852	0.062165	1362	2	3.07178	-1.20645	-1.4907
SWAP70	6	11.712	0.2445	0.43729	8028	1	0.016852	0.062165	1361	2	3.54991	-1.20645	-1.4907
TPT1	6	7.59913	0.13173	0.29103	5384	1	0.016852	0.062165	1360	2	2.92583	-1.20645	-1.4907
LEFTY1	6	23.8729	0.22717	0.41564	7634	3	0.016852	0.062165	1359	3	4.5773	-1.20645	-1.4907
EPHA10	6	22.9445	0.10884	0.25984	4826	2	0.016852	0.062165	1358	2	4.52007	-1.20645	-1.4907
ARL1	6	16.3728	0.1943	0.37387	6908	1	0.016859	0.062184	1365	3	4.03323	-1.20632	-1.49064
SKA2	5	12.4454	0.48144	0.64622	11654	1	0.0169	0.062322	1366	3	3.63754	-1.20536	-1.49017
LEMD2	10	11.702	0.99771	0.9977	18251	0	0.016954	0.06249	1367	5	3.54868	-1.20419	-1.4896
WDR20	6	1.33661	0.21562	0.40108	7376	1	0.017021	0.062703	1368	5	0.418574	-1.20271	-1.48888
CCR7	6	15.4391	0.077133	0.1997	3748	3	0.017055	0.062811	1369	3	3.94851	-1.20196	-1.48852
SCGB2A1	5	24.3727	0.62722	0.75721	13676	1	0.017081	0.062891	1370	3	4.60719	-1.20141	-1.48825
GPATCH11	9	10.5222	0.062599	0.16893	3206	3	0.017102	0.062963	1371	5	3.39536	-1.20091	-1.488
ZBTB34	6	3.00318	0.20639	0.38949	7183	3	0.017128	0.063056	1372	3	1.58649	-1.20027	-1.48769
RFX1	6	1.23652	0.67285	0.78495	14197	1	0.017181	0.063215	1373	5	0.30629	-1.19918	-1.48715
GAPT	6	21.3798	0.39859	0.58585	10543	2	0.017237	0.063408	1382	3	4.41817	-1.19786	-1.4865
PSMB3	6	21.0914	0.090868	0.22779	4244	2	0.017237	0.063408	1381	2	4.39858	-1.19786	-1.4865
LMO4	6	21.2073	0.25615	0.45147	8277	3	0.017237	0.063408	1380	2	4.40649	-1.19786	-1.4865
C19orf18	6	21.1807	0.40202	0.58833	10593	2	0.017237	0.063408	1379	2	4.40468	-1.19786	-1.4865
TOMM34	6	21.2037	0.56861	0.71205	12843	2	0.017237	0.063408	1378	2	4.40624	-1.19786	-1.4865
RASL10B	6	21.3461	0.085493	0.21685	4045	2	0.017237	0.063408	1377	2	4.4159	-1.19786	-1.4865
ENAM	6	24.7006	0.91385	0.91536	16616	1	0.017237	0.063408	1376	5	4.62647	-1.19786	-1.4865
NDUFB10	6	21.5504	0.34905	0.55021	9935	1	0.017237	0.063408	1375	3	4.42964	-1.19786	-1.4865
RNF207	6	21.3441	0.72128	0.80323	14532	1	0.017237	0.063408	1374	3	4.41577	-1.19786	-1.4865
KBTBD2	6	9.28682	0.99582	0.99579	18190	0	0.017256	0.063469	1383	5	3.21518	-1.19744	-1.48629
FAM86B2	6	10.5618	0.63596	0.76409	13819	1	0.01731	0.063641	1384	4	3.40078	-1.19626	-1.48571
HTR1D	6	3.68572	0.79623	0.83632	15141	1	0.01732	0.06368	1385	5	1.88195	-1.196	-1.48558
SRSF12	6	15.3782	0.39403	0.58257	10484	1	0.017325	0.063698	1386	3	3.94281	-1.19587	-1.48552
SLC12A8	6	8.97861	0.55827	0.70416	12690	2	0.017358	0.063797	1387	2	3.16649	-1.1952	-1.48518
LDB1	6	12.1492	0.7784	0.8277	14991	1	0.017364	0.063815	1388	5	3.60279	-1.19508	-1.48512
DRC7	6	2.84628	0.90464	0.90671	16469	1	0.017371	0.063836	1389	4	1.50908	-1.19493	-1.48505
LHFPL1	6	1.33612	0.73438	0.80846	14646	1	0.017388	0.063892	1390	5	0.418053	-1.19455	-1.48486
USP15	6	1.4693	0.37507	0.56886	10278	1	0.017417	0.063986	1391	5	0.555131	-1.19392	-1.48454
FLYWCH1	6	3.05575	0.93475	0.93571	16883	0	0.017424	0.064012	1392	5	1.61153	-1.19374	-1.48446
ACAD11	6	1.46958	0.99498	0.99494	18174	0	0.017439	0.064058	1393	5	0.555407	-1.19343	-1.4843
DENND4C	6	10.0279	0.022071	0.075654	1483	2	0.017456	0.064107	1394	3	3.32595	-1.19309	-1.48414
PLA2G10	6	14.6535	0.83639	0.85791	15546	1	0.017459	0.064121	1395	5	3.87318	-1.193	-1.48409
HINT1	6	5.26273	0.98603	0.98604	17978	0	0.017499	0.064233	1396	5	2.39581	-1.19224	-1.48371
TRPV6	6	1.54811	0.10841	0.25926	4814	1	0.017511	0.064269	1397	4	0.630511	-1.192	-1.48359
PROC	6	2.10066	0.4368	0.61345	11066	2	0.017563	0.064424	1398	3	1.07084	-1.19095	-1.48306
MEOX2	6	1.75884	0.38537	0.57631	10400	1	0.017583	0.064486	1399	5	0.81462	-1.19053	-1.48285
CNOT3	6	3.72643	0.39817	0.58554	10536	2	0.017583	0.064487	1400	3	1.89779	-1.19053	-1.48285
SCRN3	6	19.5757	0.31028	0.51621	9336	2	0.017603	0.064552	1401	3	4.29099	-1.19009	-1.48263
MS4A10	6	2.04034	0.70144	0.79543	14385	1	0.017609	0.06457	1402	5	1.02881	-1.18997	-1.48257
DPYSL2	6	4.4792	0.51823	0.67367	12152	1	0.017615	0.064592	1403	5	2.16324	-1.18982	-1.4825
TMEM254	7	19.3885	0.13553	0.29615	5494	2	0.017623	0.064617	1404	2	4.27713	-1.18965	-1.48241
ZNF184	6	1.7882	0.85993	0.87255	15824	1	0.017669	0.064758	1405	5	0.838508	-1.18871	-1.48193
SLC25A26	6	21.2569	0.63383	0.76237	13784	1	0.017679	0.064791	1409	3	4.40986	-1.18849	-1.48182
CLPSL1	6	21.509	0.4868	0.6502	11715	1	0.017679	0.064791	1408	3	4.42687	-1.18849	-1.48182
GNB4	6	21.0259	0.30881	0.51443	9299	1	0.017679	0.064791	1407	2	4.3941	-1.18849	-1.48182
DNAAF2	6	21.4011	0.028951	0.092406	1786	1	0.017679	0.064791	1406	5	4.41962	-1.18849	-1.48182
EPHA6	8	17.9555	0.060022	0.16341	3104	4	0.01769	0.064831	1410	3	4.16635	-1.18822	-1.48169
ZNF124	10	15.5974	0.27564	0.47502	8671	4	0.017738	0.064976	1411	3	3.96324	-1.18725	-1.4812
PTPN11	6	1.46745	0.58958	0.72793	13141	2	0.017744	0.064998	1412	4	0.553315	-1.1871	-1.48112
C4orf45	6	1.55821	0.66641	0.78269	14149	1	0.017783	0.065124	1413	5	0.639887	-1.18626	-1.4807
TMEM202	6	1.33867	0.97591	0.97604	17744	0	0.017801	0.065181	1414	5	0.420803	-1.18588	-1.4805
RXFP4	6	1.71877	0.20429	0.38676	7140	1	0.01782	0.065249	1415	4	0.78138	-1.18543	-1.48027
INTS10	6	5.37704	0.5348	0.68633	12376	1	0.017824	0.065263	1416	5	2.42681	-1.18533	-1.48023
C9orf156	6	1.53029	0.97917	0.97924	17820	0	0.01784	0.065312	1417	5	0.613805	-1.18501	-1.48006
VPREB1	6	1.87302	0.48548	0.64921	11697	1	0.017884	0.065437	1418	5	0.905369	-1.18418	-1.47964
C3orf30	6	2.05341	0.4005	0.58726	10570	2	0.017889	0.065452	1419	3	1.03802	-1.18408	-1.47959
FAM43B	6	2.62966	0.72052	0.80292	14525	1	0.017893	0.065462	1420	5	1.39487	-1.18401	-1.47955
GPT2	6	1.89574	0.045185	0.13061	2492	1	0.017922	0.065563	1421	5	0.92276	-1.18334	-1.47921
ZNF578	6	20.9814	0.067456	0.17938	3384	3	0.017966	0.065704	1424	2	4.39104	-1.18241	-1.47874
KIF18B	6	20.7132	0.052739	0.14753	2810	4	0.017966	0.065704	1423	2	4.37248	-1.18241	-1.47874
SLC25A16	6	20.9361	0.56772	0.71136	12824	2	0.017966	0.065704	1422	2	4.38792	-1.18241	-1.47874
KRT25	6	1.6236	0.99694	0.99693	18223	0	0.018024	0.065876	1425	5	0.699199	-1.18127	-1.47815
FAM186B	6	1.40605	0.24992	0.4439	8151	2	0.018025	0.065879	1426	4	0.491649	-1.18125	-1.47814
SRP14	5	8.14641	0.89716	0.90024	16344	0	0.018032	0.065905	1427	4	3.02617	-1.18108	-1.47806
CABLES2	6	1.88905	0.93475	0.93571	16863	0	0.018046	0.065952	1428	4	0.917663	-1.18077	-1.4779
STX7	6	1.26901	0.90774	0.90955	16517	1	0.018074	0.066048	1429	5	0.343699	-1.18014	-1.47757
KIAA0195	6	1.47899	0.045032	0.13025	2487	2	0.018081	0.066067	1430	4	0.564611	-1.18002	-1.47751
CYP1A1	6	17.2229	0.78422	0.83049	15032	1	0.018105	0.066142	1431	3	4.10625	-1.17952	-1.47725
AGAP4	6	20.6217	0.54303	0.69253	12484	1	0.018107	0.066146	1442	3	4.36609	-1.1795	-1.47724
ADGRA3	6	5.60639	0.0038256	0.016402	363	2	0.018107	0.066146	1441	3	2.48707	-1.1795	-1.47724
SCD	6	17.3242	0.24763	0.44115	8100	1	0.018107	0.066146	1440	3	4.11472	-1.1795	-1.47724
GRPEL1	6	13.7466	0.10021	0.24653	4582	2	0.018107	0.066146	1439	2	3.781	-1.1795	-1.47724
ZNF626	6	8.80196	0.87234	0.88102	15977	1	0.018107	0.066146	1438	5	3.13782	-1.1795	-1.47724
SNAPC1	6	11.2987	0.56826	0.71178	12835	2	0.018107	0.066146	1437	2	3.49808	-1.1795	-1.47724
WAPAL	6	7.86252	0.095485	0.23715	4418	4	0.018107	0.066146	1436	2	2.97499	-1.1795	-1.47724
GOLGA8N	6	12.9643	0.61087	0.74448	13458	2	0.018107	0.066146	1435	4	3.69647	-1.1795	-1.47724
LSM7	6	8.69466	0.39897	0.58613	10548	1	0.018107	0.066146	1434	2	3.12013	-1.1795	-1.47724
NCR3	6	8.93083	0.86367	0.87505	15856	1	0.018107	0.066146	1433	4	3.15879	-1.1795	-1.47724
FRG2	6	20.9095	0.030558	0.096237	1857	4	0.018107	0.066146	1432	2	4.38609	-1.1795	-1.47724
KIF13B	6	2.67333	0.5875	0.72634	13108	2	0.018147	0.066269	1443	3	1.41864	-1.17869	-1.47683
DPM2	5	13.6617	0.4029	0.58895	10605	1	0.018164	0.066315	1444	4	3.77207	-1.17839	-1.47667
C4orf47	6	4.70366	0.10446	0.25368	4716	3	0.01818	0.066372	1445	3	2.23378	-1.17802	-1.47648
GPR137	6	21.1124	0.88378	0.88941	16126	1	0.0182	0.066432	1449	3	4.40002	-1.17762	-1.47627
SLC39A1	6	23.4568	0.60034	0.73621	13308	2	0.0182	0.066432	1448	3	4.55193	-1.17762	-1.47627
PHLDB1	6	20.9426	0.24826	0.44192	8114	2	0.0182	0.066432	1447	2	4.38837	-1.17762	-1.47627
RHAG	6	21.3617	0.96611	0.96638	17543	0	0.0182	0.066432	1446	4	4.41696	-1.17762	-1.47627
ADAM2	6	1.34846	0.78503	0.83087	15042	1	0.018223	0.066496	1450	5	0.431313	-1.1772	-1.47606
UNC93A	6	1.38158	0.29385	0.49676	9014	1	0.018257	0.066606	1451	5	0.466316	-1.17649	-1.47569
CSF2RA	13	8.88685	0.14685	0.31149	5761	3	0.018262	0.066616	1452	4	3.15167	-1.17642	-1.47565
MFAP5	9	1.41938	0.098627	0.24341	4526	3	0.018273	0.066645	1453	5	0.505262	-1.17623	-1.47555
RGS1	6	1.72235	0.96123	0.96158	17444	0	0.018293	0.066703	1454	5	0.784376	-1.17585	-1.47536
SCP2D1	6	7.15645	0.97197	0.9721	17654	0	0.018308	0.06674	1455	5	2.83924	-1.17561	-1.47523
GOLPH3	6	1.62077	0.71915	0.80235	14512	1	0.018337	0.066833	1456	4	0.696678	-1.17501	-1.47492
DIDO1	6	13.4507	0.8433	0.86206	15640	1	0.018348	0.066865	1457	4	3.74961	-1.1748	-1.47481
FAM213A	6	3.73379	0.81803	0.84762	15353	1	0.018348	0.066866	1458	5	1.90064	-1.17479	-1.47481
AKR1C4	6	2.80733	0.53825	0.68897	12417	1	0.018364	0.066923	1459	5	1.4892	-1.17442	-1.47461
CHCHD4	6	7.31594	0.99327	0.99321	18129	0	0.018381	0.066993	1460	4	2.87104	-1.17397	-1.47438
GREB1L	6	1.84898	0.99255	0.99249	18112	0	0.018394	0.067034	1461	5	0.88673	-1.1737	-1.47424
MORN5	7	14.0496	0.54613	0.69495	12530	2	0.01841	0.067081	1462	4	3.81246	-1.1734	-1.47408
ZER1	6	2.64067	0.9841	0.98413	17936	0	0.018469	0.067269	1463	5	1.40091	-1.17219	-1.47344
RAB35	6	2.46401	0.98486	0.98486	17955	0	0.018489	0.067331	1464	4	1.30101	-1.17178	-1.47323
DDB1	6	8.6801	0.93475	0.93571	17106	0	0.018503	0.067382	1465	4	3.11771	-1.17146	-1.47306
DEAF1	6	8.76657	0.99594	0.99591	18194	0	0.018533	0.067473	1466	5	3.13201	-1.17087	-1.47275
GHDC	6	11.3054	0.26636	0.46384	8483	3	0.018558	0.067551	1467	2	3.49895	-1.17037	-1.47249
LRCOL1	6	1.36545	0.99709	0.99709	18229	0	0.018571	0.067606	1468	5	0.449381	-1.17001	-1.4723
SRSF10	6	5.68234	0.24351	0.43606	8000	2	0.018591	0.067672	1469	3	2.50648	-1.16959	-1.47208
FAM188A	6	3.00163	0.98461	0.98462	17946	0	0.018598	0.067693	1470	5	1.58574	-1.16946	-1.47201
GALNT5	6	7.74217	0.82925	0.85375	15471	1	0.018625	0.06778	1471	5	2.95274	-1.1689	-1.47172
TBC1D10B	6	20.9549	0.26369	0.46065	8431	2	0.018686	0.067978	1472	4	4.38921	-1.16763	-1.47105
GMNC	6	20.921	0.69406	0.79265	14329	1	0.018694	0.068004	1481	3	4.38688	-1.16747	-1.47096
PUS7	6	21.0538	0.5348	0.68633	12374	2	0.018694	0.068004	1480	3	4.39601	-1.16747	-1.47096
KCNJ18	6	20.3511	0.033334	0.10301	1969	4	0.018694	0.068004	1479	1	4.34704	-1.16747	-1.47096
VGLL3	6	20.5183	0.10901	0.26006	4831	3	0.018694	0.068004	1478	3	4.35884	-1.16747	-1.47096
ADAMDEC1	6	20.5156	0.5483	0.69662	12563	2	0.018694	0.068004	1477	1	4.35865	-1.16747	-1.47096
ZAN	6	22.3916	0.49588	0.65694	11831	1	0.018694	0.068004	1476	4	4.48489	-1.16747	-1.47096
HMGCL	6	20.6463	0.62968	0.75915	13717	1	0.018694	0.068004	1475	2	4.36781	-1.16747	-1.47096
BIK	6	20.7146	0.11482	0.26804	4974	2	0.018694	0.068004	1474	4	4.37258	-1.16747	-1.47096
APBB3	6	20.7327	0.19745	0.37792	6974	3	0.018694	0.068004	1473	3	4.37384	-1.16747	-1.47096
GMDS	6	5.30563	0.76967	0.82369	14920	1	0.018713	0.068066	1482	5	2.40752	-1.16707	-1.47075
ACSL5	6	2.18497	0.50581	0.66437	11976	1	0.018724	0.068094	1483	4	1.12761	-1.16689	-1.47065
ITPR1	6	14.7538	0.4698	0.63754	11500	2	0.018735	0.068131	1484	3	3.88301	-1.16666	-1.47053
PSPN	6	6.90971	0.5239	0.67795	12231	1	0.018752	0.06819	1485	3	2.78862	-1.16628	-1.47033
MZT2B	6	9.34432	0.44416	0.61891	11152	2	0.018772	0.068245	1486	4	3.22409	-1.16593	-1.47014
MAP3K12	6	16.9503	0.63512	0.76341	13805	1	0.01882	0.0684	1487	4	4.08324	-1.16494	-1.46962
SCN7A	6	14.9835	0.017188	0.06248	1248	3	0.018845	0.068478	1488	2	3.9053	-1.16445	-1.46936
UBE3A	6	2.82812	0.9963	0.99628	18203	0	0.018899	0.068659	1489	5	1.49985	-1.1633	-1.46874
MFSD6L	6	13.0976	0.90109	0.90358	16401	1	0.018904	0.068677	1490	3	3.71123	-1.16319	-1.46868
FAM151A	6	8.96043	0.78208	0.82946	15018	1	0.018964	0.068847	1491	3	3.16357	-1.16211	-1.46811
CYP51A1	7	2.79223	0.9586	0.95898	17384	0	0.018976	0.068882	1492	5	1.48142	-1.16189	-1.46799
SGCB	6	5.38522	0.93475	0.93571	16761	0	0.019004	0.06896	1493	5	2.42901	-1.1614	-1.46773
C8orf76	6	1.2297	0.53869	0.6893	12429	1	0.019049	0.069104	1494	5	0.298308	-1.1605	-1.46724
SLC9C1	6	1.2857	0.89374	0.89736	16277	1	0.019068	0.069153	1495	5	0.36255	-1.16019	-1.46707
ERCC6L	6	4.44341	0.90302	0.90526	16436	1	0.019091	0.069225	1496	4	2.15167	-1.15974	-1.46683
DEFB113	3	1.43447	0.98087	0.98094	17852	0	0.019131	0.069347	1497	3	0.52052	-1.15897	-1.46642
CAMSAP3	6	5.71406	0.56877	0.71217	12846	1	0.019131	0.069348	1498	5	2.51452	-1.15897	-1.46641
B3GAT2	6	1.37258	0.99669	0.99667	18216	0	0.019185	0.069538	1499	5	0.456891	-1.15778	-1.46577
MFSD3	6	4.2873	0.99701	0.997	18226	0	0.019208	0.069606	1500	5	2.10007	-1.15735	-1.46554
SEC14L6	6	2.77135	0.86646	0.87692	15895	1	0.019236	0.069705	1501	4	1.47059	-1.15674	-1.46521
NFAM1	6	1.36376	0.053596	0.14938	2847	1	0.019251	0.069742	1502	5	0.447586	-1.15651	-1.46508
PLEKHA1	6	1.26325	0.96929	0.9695	17608	0	0.019274	0.069812	1503	5	0.337144	-1.15607	-1.46485
LRRC17	6	2.06802	0.93475	0.93571	16805	0	0.019295	0.069882	1504	5	1.04825	-1.15563	-1.46461
ATG16L2	6	2.0211	0.82659	0.85227	15450	1	0.019305	0.069915	1505	4	1.01514	-1.15543	-1.4645
RTCA	6	1.52202	0.99206	0.99201	18099	0	0.019316	0.069951	1506	5	0.605986	-1.15521	-1.46438
RELL1	6	1.40714	0.53583	0.68713	12389	1	0.01933	0.069996	1507	5	0.492763	-1.15493	-1.46422
NAT14	6	1.48665	0.68785	0.79035	14290	1	0.019355	0.070089	1508	4	0.572067	-1.15435	-1.46391
ZP3	6	10.6403	0.13577	0.29648	5498	2	0.019382	0.07017	1509	4	3.41146	-1.15385	-1.46363
ZNF730	5	1.95321	0.22323	0.41064	7552	2	0.019388	0.070184	1510	3	0.965851	-1.15376	-1.46359
LENG8	6	20.4166	0.053967	0.15018	2864	3	0.019396	0.070218	1516	2	4.35167	-1.15355	-1.46347
RND1	6	20.3324	0.078902	0.20335	3815	2	0.019396	0.070218	1515	3	4.34571	-1.15355	-1.46347
HRH2	6	20.7042	0.99123	0.99121	18084	0	0.019396	0.070218	1514	5	4.37185	-1.15355	-1.46347
FAM53A	6	10.8305	0.55942	0.70502	12700	2	0.019396	0.070218	1513	3	3.43703	-1.15355	-1.46347
MADD	6	20.2324	0.1345	0.29474	5463	3	0.019396	0.070218	1512	1	4.3386	-1.15355	-1.46347
WDR11	6	20.7055	0.97982	0.9799	17831	0	0.019396	0.070218	1511	4	4.37194	-1.15355	-1.46347
IQCF1	6	2.11697	0.63245	0.76131	13761	1	0.019403	0.070238	1517	4	1.082	-1.15343	-1.4634
GSR	6	21.0274	0.088963	0.22395	4165	3	0.019433	0.070347	1523	3	4.3942	-1.15275	-1.46304
SNTA1	6	8.61406	0.38147	0.57349	10355	2	0.019433	0.070347	1522	2	3.10669	-1.15275	-1.46304
PAOX	6	21.07	0.88562	0.8908	16151	1	0.019433	0.070347	1521	4	4.39712	-1.15275	-1.46304
DDX56	6	10.5882	0.10148	0.24895	4622	3	0.019433	0.070347	1520	3	3.40438	-1.15275	-1.46304
ZNF852	6	5.71048	0.1878	0.36539	6756	3	0.019433	0.070347	1519	2	2.51361	-1.15275	-1.46304
RHBDD3	6	13.7095	0.93475	0.93571	16879	0	0.019433	0.070347	1518	4	3.7771	-1.15275	-1.46304
USP26	6	5.56631	0.89541	0.89873	16302	1	0.019435	0.070357	1524	4	2.47672	-1.15269	-1.463
TRIM41	6	3.29684	0.96051	0.96085	17427	0	0.019485	0.070511	1525	5	1.72109	-1.15174	-1.46248
SLC8A3	12	12.7847	0.016105	0.058911	1184	4	0.019524	0.070637	1526	4	3.67635	-1.15097	-1.46206
UMAD1	7	18.3059	0.031536	0.098636	1896	3	0.019535	0.07067	1527	2	4.19424	-1.15076	-1.46194
TRHDE	6	1.30173	0.98172	0.98178	17875	0	0.019562	0.070758	1528	5	0.380427	-1.15022	-1.46165
TBX20	6	1.47696	0.23455	0.42489	7800	1	0.019567	0.070776	1529	5	0.562631	-1.15011	-1.46159
CCNE1	6	1.92401	0.52615	0.67967	12266	2	0.019595	0.070855	1530	4	0.944117	-1.14963	-1.46132
FMO5	6	1.41436	0.84391	0.86243	15645	1	0.019637	0.070974	1531	5	0.500148	-1.1489	-1.46092
CUL9	6	1.82215	0.30351	0.50821	9195	2	0.019649	0.071016	1532	4	0.865642	-1.14864	-1.46077
DACT1	6	10.7544	0.61482	0.74755	13502	2	0.01968	0.071108	1533	3	3.42686	-1.14808	-1.46046
CREBL2	5	22.9518	0.98223	0.98227	17887	0	0.019684	0.071126	1534	4	4.52054	-1.14797	-1.4604
SLC1A6	6	1.73292	0.16631	0.3372	6234	2	0.019712	0.071225	1535	4	0.793208	-1.14737	-1.46007
SMIM7	6	1.65835	0.45599	0.62743	11318	2	0.019749	0.071347	1536	4	0.729745	-1.14662	-1.45965
TUT1	6	2.5558	0.9632	0.96353	17485	0	0.019791	0.071477	1537	4	1.35377	-1.14583	-1.45922
SMAD2	6	12.3881	0.21756	0.40354	7419	1	0.019862	0.071703	1538	5	3.63088	-1.14446	-1.45845
LACTB2	6	9.77132	0.38824	0.57842	10424	2	0.019864	0.071706	1539	4	3.28855	-1.14444	-1.45844
C11orf54	9	19.3374	0.33445	0.5398	9757	4	0.019879	0.071759	1540	4	4.27332	-1.14412	-1.45826
C6orf25	6	1.63781	0.90462	0.90668	16468	1	0.019888	0.07179	1541	5	0.711766	-1.14394	-1.45816
CST3	6	5.22325	0.076803	0.19905	3729	1	0.019921	0.071889	1542	4	2.38495	-1.14334	-1.45782
ZNF561	6	20.5384	0.69105	0.79152	14315	1	0.019994	0.072119	1549	3	4.36025	-1.14195	-1.45704
UBE2K	6	20.6934	0.97751	0.97762	17783	0	0.019994	0.072119	1548	4	4.3711	-1.14195	-1.45704
SRI	6	20.2466	0.19804	0.37866	6996	3	0.019994	0.072119	1547	2	4.33961	-1.14195	-1.45704
TBC1D19	6	20.2352	0.26802	0.46585	8518	2	0.019994	0.072119	1546	2	4.3388	-1.14195	-1.45704
CHML	6	20.0388	0.17884	0.35377	6525	3	0.019994	0.072119	1545	1	4.32472	-1.14195	-1.45704
CDKN2C	6	20.3861	0.95245	0.95296	17275	0	0.019994	0.072119	1544	3	4.34951	-1.14195	-1.45704
NDUFB8	6	20.4645	0.45354	0.62569	11284	2	0.019994	0.072119	1543	2	4.35505	-1.14195	-1.45704
ZDHHC15	6	2.01477	0.99389	0.99382	18146	0	0.020012	0.072172	1550	5	1.01061	-1.14163	-1.45687
DCAF6	6	11.2588	0.97337	0.9735	17683	0	0.020022	0.072202	1553	4	3.49299	-1.14145	-1.45676
FANCA	6	7.45496	0.30881	0.51443	9308	1	0.020022	0.072202	1552	3	2.8982	-1.14145	-1.45676
RQCD1	6	5.45316	0.17123	0.34373	6347	1	0.020022	0.072202	1551	4	2.44709	-1.14145	-1.45676
NRD1	6	1.57604	0.37196	0.56662	10232	2	0.020024	0.072206	1554	4	0.656305	-1.14143	-1.45675
GLRA1	6	12.9067	0.083754	0.21326	3985	4	0.020072	0.072369	1555	2	3.69004	-1.14045	-1.4562
SEC61A2	6	6.13241	0.20027	0.38149	7054	3	0.020081	0.072395	1556	3	2.61646	-1.14029	-1.45611
RARRES1	6	1.36608	0.81114	0.84394	15284	1	0.020094	0.072434	1557	5	0.450041	-1.14006	-1.45598
NSUN5	6	5.02106	0.99045	0.99044	18063	0	0.020097	0.072439	1558	4	2.32799	-1.14003	-1.45596
ESYT3	6	1.47225	0.79599	0.8362	15137	1	0.020126	0.072526	1559	5	0.558019	-1.13951	-1.45567
ST3GAL4	6	1.90134	0.99589	0.99586	18191	0	0.020178	0.072691	1560	5	0.927014	-1.13852	-1.45511
LDHAL6A	6	1.77439	0.042283	0.12394	2364	2	0.020188	0.072721	1561	4	0.827324	-1.13834	-1.45501
NHSL1	6	13.7308	0.16541	0.33603	6209	2	0.020203	0.072764	1562	3	3.77935	-1.13808	-1.45486
CELA1	6	6.74031	0.93475	0.93571	16806	0	0.020216	0.072815	1563	5	2.75282	-1.13778	-1.45469
PRIMA1	6	2.44796	0.11878	0.2735	5080	1	0.020231	0.072861	1564	5	1.29158	-1.1375	-1.45454
AFMID	6	20.1404	0.9082	0.90997	16525	1	0.020281	0.073024	1565	4	4.33202	-1.13653	-1.45398
ADCY4	6	3.28412	0.96091	0.96123	17439	0	0.020283	0.07303	1566	4	1.71551	-1.1365	-1.45396
IP6K3	6	15.0122	0.93475	0.93571	16884	0	0.020351	0.073235	1567	5	3.90807	-1.13528	-1.45327
RMND1	7	20.9294	0.80187	0.83915	15202	1	0.020357	0.073254	1568	4	4.38746	-1.13517	-1.45321
ADGRF2	6	4.41764	0.63898	0.76647	13868	1	0.020365	0.073281	1569	5	2.14328	-1.13501	-1.45312
C1QTNF9B	6	8.75817	0.097474	0.24115	4490	2	0.020375	0.07331	1570	4	3.13063	-1.13484	-1.45302
RPL24	6	1.84618	0.5348	0.68633	12377	1	0.020383	0.073332	1571	3	0.884547	-1.13471	-1.45294
CFHR2	6	20.5521	0.43219	0.61013	10984	2	0.020462	0.073582	1576	3	4.36122	-1.13323	-1.4521
ASAH1	6	20.0021	0.54037	0.69051	12457	2	0.020462	0.073582	1575	1	4.32208	-1.13323	-1.4521
RSPH10B	6	20.0862	0.38062	0.57289	10342	2	0.020462	0.073582	1574	3	4.32813	-1.13323	-1.4521
ATP6V0A4	6	20.2252	0.58628	0.72543	13094	2	0.020462	0.073582	1573	3	4.33808	-1.13323	-1.4521
SPATA7	6	20.0645	0.09434	0.23477	4383	1	0.020462	0.073582	1572	2	4.32657	-1.13323	-1.4521
LPAR2	6	1.63785	0.3901	0.57971	10446	2	0.020497	0.073692	1577	3	0.711807	-1.13258	-1.45173
RPAIN	6	9.41563	0.4937	0.6553	11802	1	0.02054	0.073826	1578	4	3.23506	-1.13179	-1.45127
SLC45A2	6	1.78852	0.59209	0.72987	13178	2	0.020592	0.073975	1579	4	0.838763	-1.13092	-1.45077
VPS4A	6	3.4141	0.62762	0.75753	13683	1	0.02064	0.074119	1580	4	1.7715	-1.13007	-1.45028
RSAD1	6	13.6328	0.73957	0.81058	14681	1	0.020648	0.074134	1581	5	3.76901	-1.12998	-1.45023
TRPC4	6	13.8362	0.44356	0.61847	11144	2	0.02067	0.074191	1582	2	3.79038	-1.12965	-1.45004
ZNF655	15	7.10256	0.46411	0.63331	11420	5	0.020676	0.07421	1583	7	2.82834	-1.12954	-1.44997
CBLC	6	1.66716	0.93475	0.93571	17003	0	0.020684	0.074234	1584	4	0.737393	-1.1294	-1.44989
CDIP1	6	11.0542	0.23991	0.43152	7907	1	0.020709	0.074313	1585	4	3.46653	-1.12894	-1.44963
LGR4	6	1.63843	0.94981	0.95033	17220	0	0.020768	0.074497	1586	4	0.712311	-1.12786	-1.449
CTNND2	6	1.60906	0.99413	0.99406	18151	0	0.020885	0.074881	1587	5	0.68622	-1.12563	-1.44771
WTAP	8	5.89238	0.91447	0.91599	16629	1	0.020919	0.074981	1588	5	2.55885	-1.12505	-1.44737
MIER1	13	4.88718	0.047041	0.13483	2579	5	0.020934	0.075021	1589	7	2.289	-1.12482	-1.44723
IL12RB2	6	1.46098	0.19861	0.37938	7010	1	0.020936	0.075032	1590	5	0.546932	-1.12475	-1.44719
POTEM	6	1.11035	0.081761	0.2092	3915	2	0.020941	0.075049	1591	4	0.15102	-1.12466	-1.44714
IARS2	6	10.0081	0.44865	0.62218	11219	2	0.021003	0.075251	1601	2	3.3231	-1.12349	-1.44645
NOX4	6	16.6347	0.77248	0.82496	14950	1	0.021003	0.075251	1600	3	4.05612	-1.12349	-1.44645
PSMD3	6	7.35772	0.17715	0.35157	6484	2	0.021003	0.075251	1599	3	2.87926	-1.12349	-1.44645
CFL1	6	11.3568	0.93475	0.93571	16911	0	0.021003	0.075251	1598	3	3.50549	-1.12349	-1.44645
ZMYND8	6	11.375	0.038094	0.11429	2188	3	0.021003	0.075251	1597	2	3.50779	-1.12349	-1.44645
CST4	6	11.403	0.23154	0.42108	7741	3	0.021003	0.075251	1596	2	3.51134	-1.12349	-1.44645
BPIFA1	6	5.7588	0.047897	0.13678	2614	4	0.021003	0.075251	1595	2	2.52577	-1.12349	-1.44645
NCAPD2	6	7.85073	0.54981	0.69774	12583	2	0.021003	0.075251	1594	2	2.97283	-1.12349	-1.44645
MSTO1	6	10.0543	0.039986	0.11861	2280	1	0.021003	0.075251	1593	3	3.32974	-1.12349	-1.44645
MAD2L2	6	7.45989	0.11141	0.26342	4888	2	0.021003	0.075251	1592	3	2.89915	-1.12349	-1.44645
DYNC1I1	6	20.3431	0.013428	0.050049	1025	1	0.021007	0.07526	1608	4	4.34647	-1.12344	-1.44642
CHI3L1	6	20.1026	0.20487	0.3875	7156	2	0.021007	0.07526	1607	3	4.32931	-1.12344	-1.44642
CREBZF	6	19.8122	0.12392	0.28048	5206	3	0.021007	0.07526	1606	2	4.30832	-1.12344	-1.44642
ARHGEF1	6	19.958	0.030754	0.096727	1869	1	0.021007	0.07526	1605	3	4.3189	-1.12344	-1.44642
RAB3GAP2	6	20.1401	0.085054	0.21597	4033	2	0.021007	0.07526	1604	4	4.332	-1.12344	-1.44642
FN3KRP	6	20.3346	0.44569	0.61997	11174	1	0.021007	0.07526	1603	3	4.34586	-1.12344	-1.44642
SAMD1	6	19.9382	0.1064	0.25642	4769	2	0.021007	0.07526	1602	2	4.31747	-1.12344	-1.44642
MYL4	6	2.54232	0.98777	0.98776	18008	0	0.021091	0.075516	1609	5	1.34615	-1.12196	-1.44556
SCHIP1	7	13.3814	0.23906	0.43049	7890	1	0.021128	0.075638	1610	5	3.74216	-1.12126	-1.44515
F2	6	1.50719	0.98606	0.98606	17979	0	0.021158	0.075728	1611	5	0.591857	-1.12074	-1.44484
ETV7	15	5.57667	0.57226	0.7148	12893	5	0.021181	0.075797	1612	9	2.4794	-1.12035	-1.44461
CSNK1A1L	6	2.85415	0.35976	0.55792	10061	2	0.021213	0.075902	1613	3	1.51306	-1.11975	-1.44425
COMMD10	6	6.06973	0.99589	0.99587	18193	0	0.021245	0.076008	1614	5	2.60163	-1.11914	-1.44389
DBR1	6	3.90148	0.55397	0.70097	12634	2	0.021256	0.076046	1615	3	1.96402	-1.11892	-1.44377
PPM1M	6	1.58605	0.9736	0.97374	17687	0	0.021266	0.076072	1616	4	0.665442	-1.11878	-1.44368
MMS19	6	13.8784	0.18513	0.36191	6676	3	0.021293	0.076157	1617	3	3.79477	-1.11829	-1.44339
CIDEC	6	6.76227	0.033018	0.10223	1957	2	0.021336	0.076291	1618	4	2.75751	-1.11753	-1.44294
ARHGEF6	6	1.25831	0.98967	0.98964	18047	0	0.021429	0.076576	1619	5	0.331491	-1.11591	-1.44197
CA7	6	2.9128	0.095726	0.2376	4423	1	0.021436	0.076593	1620	4	1.54241	-1.11581	-1.44192
BSCL2	6	5.43362	0.91809	0.91956	16695	0	0.021482	0.076722	1621	4	2.44191	-1.11508	-1.44148
LSM4	6	19.6928	0.048775	0.13871	2663	3	0.021526	0.076862	1626	3	4.29959	-1.11429	-1.44101
SLC2A3	6	19.9275	0.49367	0.65528	11800	1	0.021526	0.076862	1625	3	4.31669	-1.11429	-1.44101
STMND1	6	19.8791	0.23574	0.42635	7824	3	0.021526	0.076862	1624	2	4.31318	-1.11429	-1.44101
TMEM88	6	19.9232	0.3012	0.50544	9156	1	0.021526	0.076862	1623	4	4.31638	-1.11429	-1.44101
NOP58	6	20.0705	0.4691	0.63703	11485	2	0.021526	0.076862	1622	2	4.327	-1.11429	-1.44101
UBA2	6	5.27155	0.39362	0.58229	10480	2	0.021602	0.07712	1627	2	2.39823	-1.11283	-1.44013
PRIMPOL	7	2.1655	0.813	0.8449	15302	1	0.021607	0.07714	1628	4	1.1147	-1.11272	-1.44007
SIGIRR	6	1.49716	0.47893	0.64433	11614	1	0.021696	0.077429	1629	4	0.582228	-1.1111	-1.43909
CD8A	6	8.16905	0.30697	0.51225	9262	2	0.021719	0.077497	1630	4	3.03017	-1.11072	-1.43886
DENND5B	6	3.38664	0.73557	0.80894	14652	1	0.021728	0.077525	1631	2	1.75985	-1.11056	-1.43877
HOXC5	6	2.66839	0.98446	0.98449	17942	0	0.021733	0.077539	1632	5	1.41597	-1.11048	-1.43872
CXCL17	6	9.64053	0.33875	0.54289	9814	2	0.021737	0.077549	1633	3	3.26911	-1.11042	-1.43868
MLX	6	5.75482	0.1231	0.27937	5187	1	0.021756	0.077616	1634	3	2.52477	-1.11005	-1.43846
PRAC2	7	21.123	0.87568	0.88339	16026	1	0.021776	0.077671	1635	4	4.40074	-1.10974	-1.43827
TMEM91	6	9.32804	0.8961	0.89932	16309	1	0.021809	0.07778	1636	2	3.22157	-1.10913	-1.4379
DNAH12	6	7.59399	0.98498	0.98499	17958	0	0.02183	0.077834	1637	5	2.92486	-1.10883	-1.43772
EXT1	6	6.86465	0.14078	0.30317	5608	2	0.02194	0.078184	1638	3	2.77919	-1.10688	-1.43654
BOD1L2	6	19.6358	0.79811	0.83725	15159	1	0.021941	0.078189	1644	2	4.29541	-1.10685	-1.43652
MROH9	6	19.6547	0.029569	0.09391	1809	2	0.021941	0.078189	1643	3	4.2968	-1.10685	-1.43652
WBSCR28	6	19.3662	0.041442	0.12204	2331	4	0.021941	0.078189	1642	1	4.27547	-1.10685	-1.43652
ATAD2	6	20.0751	0.63576	0.76392	13814	2	0.021941	0.078189	1641	2	4.32734	-1.10685	-1.43652
TLK2	6	19.5679	0.088384	0.22277	4141	2	0.021941	0.078189	1640	3	4.29042	-1.10685	-1.43652
DMXL1	6	19.616	0.16098	0.33026	6107	2	0.021941	0.078189	1639	4	4.29396	-1.10685	-1.43652
RALGAPB	6	1.7084	0.99719	0.99719	18235	0	0.021957	0.078238	1645	5	0.772645	-1.10658	-1.43635
HSPBAP1	6	1.82237	0.9718	0.97193	17649	0	0.021968	0.078274	1646	5	0.865815	-1.10638	-1.43623
LCA5	6	1.75029	0.16324	0.33321	6158	1	0.022015	0.078416	1647	4	0.807593	-1.1056	-1.43575
SAXO2	6	6.34236	0.86284	0.87449	15853	1	0.022031	0.078459	1648	4	2.66502	-1.10536	-1.43561
FNBP1L	6	1.76564	0.97239	0.9725	17661	0	0.022122	0.078734	1649	5	0.820189	-1.10384	-1.43468
INSRR	6	1.93096	0.36276	0.56007	10096	2	0.022126	0.078743	1650	4	0.949316	-1.10379	-1.43465
NDN	6	12.8852	0.99701	0.997	18225	0	0.022171	0.07888	1651	5	3.68764	-1.10303	-1.43418
LZIC	6	2.47458	0.52354	0.67768	12224	1	0.022197	0.078962	1652	5	1.30719	-1.10258	-1.43391
NDFIP1	6	20.0324	0.43118	0.60935	10970	1	0.022227	0.079057	1654	2	4.32426	-1.10206	-1.43358
DCLRE1A	6	19.3717	0.21024	0.39432	7270	3	0.022227	0.079057	1653	2	4.27588	-1.10206	-1.43358
PLIN1	6	1.56604	0.35371	0.55354	9984	1	0.022245	0.079119	1655	4	0.647121	-1.10172	-1.43338
HDAC8	16	1.50525	0.9482	0.94875	17197	2	0.022258	0.079156	1656	7	0.590005	-1.10152	-1.43325
TLR3	6	1.79595	0.97506	0.97518	17724	0	0.02232	0.079327	1657	5	0.844743	-1.10058	-1.43267
HIGD1A	4	23.8606	0.012293	0.046251	960	3	0.022325	0.079346	1658	1	4.57656	-1.10047	-1.43261
TPPP2	6	17.2192	0.24538	0.43842	8046	2	0.022352	0.079438	1659	3	4.10594	-1.09997	-1.4323
XPO7	6	1.46522	0.98839	0.98836	18019	0	0.02239	0.079556	1660	5	0.551115	-1.09933	-1.4319
AK9	6	1.37618	0.99702	0.99702	18227	0	0.022504	0.079909	1661	5	0.460666	-1.0974	-1.4307
SNAP29	6	1.45945	0.42391	0.60411	10871	1	0.022563	0.080083	1662	4	0.545426	-1.09646	-1.43012
POLRMT	6	20.0944	0.88638	0.89138	16164	1	0.022564	0.080085	1667	2	4.32872	-1.09645	-1.43011
GALNT12	6	19.2073	0.24623	0.43942	8064	3	0.022564	0.080085	1666	2	4.26358	-1.09645	-1.43011
ZBTB49	6	19.1908	0.24597	0.43912	8061	3	0.022564	0.080085	1665	2	4.26234	-1.09645	-1.43011
ACSM6	6	19.048	0.1938	0.37322	6899	3	0.022564	0.080085	1664	2	4.25157	-1.09645	-1.43011
POLL	6	19.4436	0.8965	0.89967	16315	1	0.022564	0.080085	1663	2	4.28123	-1.09645	-1.43011
TARBP2	6	4.56055	0.51486	0.67117	12108	1	0.022599	0.080194	1668	4	2.18921	-1.09586	-1.42974
TAGLN3	6	15.2629	0.196	0.37602	6939	1	0.022612	0.080242	1669	4	3.93196	-1.0956	-1.42958
CCNI	6	14.6393	0.98767	0.98767	18007	0	0.022618	0.080265	1670	4	3.87178	-1.09547	-1.4295
FOLH1	12	10.5619	0.76795	0.82293	14908	3	0.022663	0.080393	1671	4	3.40079	-1.09478	-1.42907
SCNN1B	6	1.34206	0.94792	0.9485	17189	0	0.022665	0.080398	1672	5	0.424452	-1.09475	-1.42905
CLTCL1	6	4.86599	0.80502	0.84077	15233	1	0.022695	0.08049	1673	3	2.28273	-1.09426	-1.42874
EIF3B	6	19.7587	0.53829	0.68901	12420	1	0.022701	0.080503	1682	3	4.30442	-1.09419	-1.4287
GID8	6	8.02279	0.93475	0.93571	17118	0	0.022701	0.080503	1681	3	3.0041	-1.09419	-1.4287
PEX5L	6	5.10786	0.65674	0.77931	14096	1	0.022701	0.080503	1680	3	2.35272	-1.09419	-1.4287
DUSP10	6	6.1752	0.19572	0.37566	6935	3	0.022701	0.080503	1679	3	2.62649	-1.09419	-1.4287
FAM206A	6	8.07625	0.75569	0.81743	14817	1	0.022701	0.080503	1678	3	3.01369	-1.09419	-1.4287
RBBP6	6	5.71021	0.43414	0.61153	11020	2	0.022701	0.080503	1677	2	2.51354	-1.09419	-1.4287
MB	6	11.7078	0.036558	0.11062	2116	2	0.022701	0.080503	1676	3	3.5494	-1.09419	-1.4287
OSTC	6	7.70865	0.19624	0.37635	6947	3	0.022701	0.080503	1675	3	2.94648	-1.09419	-1.4287
RRP12	6	9.31848	0.43126	0.60941	10971	1	0.022701	0.080503	1674	4	3.22009	-1.09419	-1.4287
PARD6B	6	2.59592	0.98345	0.98349	17916	0	0.022734	0.080609	1683	5	1.37625	-1.09362	-1.42834
VN1R1	6	2.33007	0.79916	0.83777	15166	1	0.022735	0.080614	1684	4	1.22037	-1.09359	-1.42832
ZNF737	6	1.58202	0.94788	0.94846	17188	0	0.022763	0.080699	1685	5	0.661771	-1.09313	-1.42803
FLNB	6	8.54792	0.090488	0.22703	4227	1	0.022766	0.080707	1686	4	3.09557	-1.09309	-1.42801
CLDN5	6	1.50093	0.60309	0.73842	13347	1	0.022776	0.080737	1687	5	0.585855	-1.09293	-1.4279
ACPP	6	1.52366	0.90658	0.90848	16500	1	0.022807	0.080829	1688	5	0.607541	-1.09243	-1.42759
OVGP1	6	6.76503	0.99256	0.99249	18113	0	0.022903	0.081139	1689	5	2.7581	-1.09077	-1.42654
TRPV4	6	8.18248	0.84353	0.86219	15642	1	0.02292	0.081188	1690	4	3.03254	-1.09051	-1.42638
ZNF326	6	1.88646	0.41375	0.59687	10740	1	0.02295	0.081286	1691	4	0.915678	-1.08998	-1.42605
BANF2	6	2.25289	0.85071	0.86667	15718	1	0.022956	0.081308	1692	5	1.17178	-1.08987	-1.42597
DYNC2H1	6	1.54717	0.27512	0.47441	8663	1	0.022969	0.081355	1693	5	0.62963	-1.08962	-1.42581
NUP85	6	14.3793	0.12921	0.28767	5327	2	0.022982	0.081386	1694	3	3.84592	-1.08945	-1.42571
PPIA	4	25.176	0.78545	0.83108	15047	1	0.023018	0.081504	1695	2	4.65398	-1.08882	-1.42531
NLRP6	6	1.41341	0.22096	0.40783	7501	1	0.023024	0.081524	1696	5	0.49918	-1.08871	-1.42524
CBY3	6	6.55413	0.30452	0.50938	9219	2	0.023034	0.081549	1697	4	2.7124	-1.08858	-1.42516
STAB2	6	1.42052	0.99721	0.9972	18236	0	0.02304	0.081561	1698	5	0.506417	-1.08852	-1.42512
C11orf57	7	20.5096	0.51709	0.67284	12138	2	0.023046	0.081577	1699	4	4.35822	-1.08843	-1.42506
FAM181A	6	18.9433	0.19865	0.37943	7011	3	0.023056	0.081609	1703	1	4.24361	-1.08826	-1.42496
TDRD15	6	18.8502	0.088523	0.22307	4148	4	0.023056	0.081609	1702	1	4.2365	-1.08826	-1.42496
RTFDC1	6	18.9001	0.20672	0.38988	7194	2	0.023056	0.081609	1701	2	4.24032	-1.08826	-1.42496
SCRT2	6	19.1612	0.58049	0.72103	13025	2	0.023056	0.081609	1700	2	4.26012	-1.08826	-1.42496
AIPL1	7	1.40426	0.71106	0.79913	14454	2	0.023084	0.081695	1704	5	0.489808	-1.0878	-1.42466
FOXRED1	6	1.32392	0.96703	0.96733	17569	0	0.023085	0.081698	1705	5	0.404816	-1.08779	-1.42465
NLGN4Y	14	11.6857	0.18778	0.36537	6755	4	0.023117	0.0818	1706	6	3.54668	-1.08725	-1.42431
CHAD	6	1.51783	0.57339	0.71562	12910	1	0.023134	0.081855	1707	4	0.602011	-1.08695	-1.42412
KALRN	12	8.37241	0.98603	0.98603	17977	1	0.023145	0.081891	1708	8	3.06564	-1.08676	-1.424
BRD3	6	10.6807	0.97331	0.97344	17682	0	0.02326	0.082254	1709	4	3.41694	-1.08484	-1.42277
ASCL3	6	6.40215	0.93475	0.93571	16865	0	0.023311	0.082393	1710	4	2.67856	-1.08411	-1.4223
MYCBP	5	20.793	0.14398	0.30756	5695	1	0.023355	0.082531	1711	2	4.37803	-1.08338	-1.42184
VPS18	6	12.7768	0.93475	0.93571	17159	0	0.023364	0.082561	1712	3	3.67545	-1.08323	-1.42174
ZNF619	6	2.01049	0.29269	0.49544	8992	1	0.023369	0.082576	1713	4	1.00754	-1.08315	-1.42169
PIGK	6	2.12377	0.8139	0.8454	15311	1	0.023389	0.082642	1714	4	1.08662	-1.0828	-1.42146
IRF4	6	1.60178	0.97374	0.97388	17700	0	0.023392	0.08265	1715	5	0.679672	-1.08276	-1.42144
MIDN	6	4.06177	0.55288	0.70011	12627	1	0.0234	0.082668	1716	5	2.02211	-1.08266	-1.42137
DCHS2	6	1.31609	0.48037	0.64539	11638	1	0.023408	0.082689	1717	5	0.396261	-1.08255	-1.4213
PAMR1	6	1.47601	0.9697	0.96988	17611	0	0.02342	0.082722	1718	5	0.561705	-1.08238	-1.42119
SHOX2	6	9.42787	0.86823	0.87814	15920	1	0.023441	0.082778	1719	3	3.23693	-1.08209	-1.421
CRAMP1L	6	1.46788	0.89713	0.90021	16325	1	0.023447	0.082792	1721	4	0.553734	-1.08201	-1.42096
ATG4B	6	17.9121	0.31191	0.51812	9367	1	0.023447	0.082792	1720	5	4.16287	-1.08201	-1.42096
LARP1	6	18.9153	0.78401	0.83039	15030	1	0.023459	0.082836	1722	5	4.24148	-1.08178	-1.42081
EIF3C	6	5.49346	0.11507	0.2684	4984	3	0.023486	0.082924	1723	3	2.45771	-1.08132	-1.42051
SLC2A4	6	1.59718	0.83656	0.858	15549	1	0.023491	0.082937	1724	4	0.675525	-1.08125	-1.42047
DYNLL1	4	1.76739	0.11323	0.26592	4939	1	0.023516	0.083013	1725	3	0.821618	-1.08085	-1.42021
KCNQ1	6	1.8095	0.56686	0.71069	12812	1	0.02352	0.083027	1726	5	0.855593	-1.08078	-1.42016
NFRKB	6	1.77853	0.41813	0.59998	10794	2	0.023564	0.083145	1727	3	0.830686	-1.08016	-1.41976
CLEC4C	6	18.8039	0.18539	0.36225	6681	3	0.023575	0.083179	1736	2	4.23296	-1.07999	-1.41965
RASAL3	6	18.9999	0.042613	0.1247	2383	2	0.023575	0.083179	1735	2	4.24792	-1.07999	-1.41965
WDR89	6	20.739	0.19044	0.36884	6821	3	0.023575	0.083179	1734	2	4.37428	-1.07999	-1.41965
CST9	6	19.0204	0.80404	0.84028	15223	1	0.023575	0.083179	1733	2	4.24948	-1.07999	-1.41965
PSD2	6	18.9602	0.86133	0.87349	15834	1	0.023575	0.083179	1732	2	4.2449	-1.07999	-1.41965
PAFAH1B1	6	18.8559	0.34607	0.54811	9888	1	0.023575	0.083179	1731	2	4.23694	-1.07999	-1.41965
SRGAP2B	6	10.0368	0.90852	0.91026	16531	1	0.023575	0.083179	1730	3	3.32723	-1.07999	-1.41965
RFX6	6	19.3999	0.24651	0.43976	8075	3	0.023575	0.083179	1729	3	4.27798	-1.07999	-1.41965
TCF25	6	19.8774	0.63103	0.76019	13737	1	0.023575	0.083179	1728	3	4.31306	-1.07999	-1.41965
IL7R	6	2.22727	0.9	0.90264	16387	1	0.023581	0.0832	1737	5	1.15528	-1.07988	-1.41958
ADGRF1	6	1.78045	0.72552	0.80488	14569	1	0.023591	0.08323	1738	4	0.832239	-1.07972	-1.41947
TTLL10	6	1.77009	0.059336	0.16186	3076	2	0.023623	0.083332	1739	4	0.82382	-1.07919	-1.41913
NOL10	6	12.0272	0.93475	0.93571	16773	0	0.023628	0.083355	1740	4	3.58823	-1.07907	-1.41905
PIGY	4	13.3213	0.34999	0.55089	9943	1	0.023658	0.083435	1741	2	3.73566	-1.07865	-1.41878
THOC5	6	2.14993	0.45817	0.62899	11347	2	0.023677	0.083495	1742	3	1.10429	-1.07834	-1.41858
VTN	6	1.70568	0.93475	0.93571	16784	0	0.023705	0.083576	1743	5	0.770345	-1.07792	-1.4183
KATNB1	6	1.83821	0.78543	0.83107	15046	1	0.023711	0.0836	1744	5	0.878301	-1.07779	-1.41822
COCH	6	8.21351	0.5263	0.67978	12269	1	0.023723	0.08364	1745	4	3.038	-1.07759	-1.41809
SERPINA12	6	9.117	0.72651	0.80529	14579	1	0.023752	0.08373	1746	4	3.18856	-1.07712	-1.41778
WDR7	6	2.07967	0.99632	0.99629	18204	0	0.023795	0.083859	1747	4	1.05636	-1.07645	-1.41735
RPL3	6	8.74696	0.30881	0.51443	9301	2	0.023796	0.083863	1748	2	3.12878	-1.07643	-1.41733
ANKRD20A1	4	11.9983	0.22301	0.41038	7550	2	0.023797	0.083864	1749	2	3.58475	-1.07642	-1.41733
AREL1	6	1.51124	0.22444	0.41217	7577	2	0.023869	0.084096	1750	4	0.595729	-1.07522	-1.41655
HNF1A	6	7.84201	0.87956	0.88626	16068	1	0.023894	0.084168	1751	5	2.97122	-1.07485	-1.4163
FAN1	6	1.75172	0.98949	0.98944	18043	0	0.023913	0.084219	1752	5	0.808771	-1.07459	-1.41613
RASD1	6	1.4467	0.77432	0.8258	14964	1	0.023922	0.084245	1753	4	0.532769	-1.07446	-1.41604
PRKAR2B	6	3.17633	0.027919	0.089889	1740	2	0.023965	0.084379	1754	3	1.66736	-1.07377	-1.41559
TMEM238	6	9.17265	0.64185	0.76875	13907	2	0.024012	0.084516	1755	2	3.19734	-1.07306	-1.41513
TP53BP1	6	1.7177	0.79184	0.83422	15103	1	0.024021	0.08454	1756	4	0.780479	-1.07294	-1.41505
HOXA3	6	10.0617	0.51965	0.67473	12170	2	0.024041	0.0846	1757	2	3.3308	-1.07263	-1.41484
NPPA	6	5.69872	0.75762	0.81828	14836	1	0.024054	0.08465	1758	4	2.51064	-1.07237	-1.41467
PLGRKT	6	1.50432	0.19335	0.37264	6889	1	0.024063	0.084681	1759	5	0.589112	-1.07221	-1.41457
C19orf40	9	6.37421	0.02174	0.074821	1470	4	0.02412	0.084859	1760	4	2.67225	-1.0713	-1.41397
IFNA21	4	4.40345	0.67274	0.78491	14196	1	0.02412	0.08486	1761	3	2.13863	-1.0713	-1.41396
FARP2	6	1.76532	0.89994	0.9026	16386	1	0.024123	0.084865	1762	5	0.819929	-1.07127	-1.41395
REV3L	6	19.0383	0.87488	0.88283	16018	1	0.024144	0.084929	1768	4	4.25084	-1.07094	-1.41373
MAPK1IP1L	6	18.9328	0.54968	0.69765	12581	1	0.024144	0.084929	1767	2	4.24282	-1.07094	-1.41373
MNDA	6	11.3942	0.80156	0.83899	15198	1	0.024144	0.084929	1766	2	3.51023	-1.07094	-1.41373
RNF181	6	19.0094	0.37502	0.56882	10277	2	0.024144	0.084929	1765	4	4.24864	-1.07094	-1.41373
SH2D3C	6	18.7885	0.3735	0.56774	10260	2	0.024144	0.084929	1764	4	4.23178	-1.07094	-1.41373
IK	6	19.0396	0.57044	0.71344	12861	1	0.024144	0.084929	1763	3	4.25093	-1.07094	-1.41373
RNF121	6	12.541	0.38669	0.57728	10409	1	0.024154	0.084952	1769	4	3.64858	-1.07083	-1.41365
SEC63	6	10.7005	0.93475	0.93571	17120	0	0.024156	0.08496	1770	5	3.4196	-1.07079	-1.41362
TSPAN11	6	1.36485	0.86595	0.87659	15889	1	0.024202	0.085102	1771	5	0.448744	-1.07006	-1.41314
NR6A1	6	5.14269	0.23903	0.43043	7888	1	0.024224	0.085168	1772	4	2.36252	-1.06972	-1.41292
MIEF2	6	2.97645	0.99628	0.99626	18202	0	0.024231	0.085192	1773	5	1.57359	-1.0696	-1.41284
NFKBIE	6	1.88397	0.90236	0.90469	16427	1	0.024233	0.085198	1774	4	0.913777	-1.06957	-1.41282
CTRC	6	6.99336	0.99529	0.99525	18180	0	0.02432	0.085463	1775	5	2.80599	-1.06822	-1.41192
NLRP11	6	1.36716	0.86581	0.87649	15885	1	0.024342	0.085535	1776	5	0.451178	-1.06786	-1.41168
C20orf141	6	1.63798	0.59919	0.73532	13291	2	0.024437	0.085819	1777	4	0.71192	-1.06642	-1.41072
BCKDK	6	2.65041	0.10639	0.25641	4768	2	0.024514	0.086047	1778	4	1.40622	-1.06526	-1.40995
ZSCAN5A	6	6.18039	0.79164	0.83412	15100	1	0.024516	0.086051	1779	5	2.6277	-1.06524	-1.40994
ZG16B	6	3.49336	0.62922	0.75878	13709	1	0.024545	0.086132	1780	4	1.80461	-1.06484	-1.40966
PXT1	5	7.52273	0.26709	0.46473	8499	2	0.024548	0.086142	1781	2	2.91126	-1.06479	-1.40963
AAMP	6	10.8505	0.3235	0.53169	9618	1	0.024578	0.08623	1782	3	3.43969	-1.06434	-1.40933
AHCYL1	6	1.55736	0.95823	0.95861	17370	0	0.024626	0.086377	1783	4	0.639106	-1.0636	-1.40883
FCRL3	6	9.93057	0.45127	0.62409	11255	1	0.024633	0.086398	1801	4	3.31188	-1.0635	-1.40876
TMEM65	6	10.7999	0.18554	0.36245	6684	3	0.024633	0.086398	1800	3	3.43294	-1.0635	-1.40876
AGBL2	6	11.205	0.013741	0.051093	1042	2	0.024633	0.086398	1799	2	3.48607	-1.0635	-1.40876
PISD	6	17.1104	0.33473	0.53999	9764	2	0.024633	0.086398	1798	2	4.0968	-1.0635	-1.40876
SEC14L1	6	8.91864	0.52198	0.67648	12213	2	0.024633	0.086398	1797	3	3.15682	-1.0635	-1.40876
SPDYA	6	5.40971	0.5167	0.67254	12131	2	0.024633	0.086398	1796	3	2.43555	-1.0635	-1.40876
NVL	6	15.243	0.21492	0.40019	7365	2	0.024633	0.086398	1795	2	3.93007	-1.0635	-1.40876
SPATA20	6	11.4916	0.37176	0.56648	10230	1	0.024633	0.086398	1794	4	3.5225	-1.0635	-1.40876
EIF3G	6	5.33461	0.93475	0.93571	16795	0	0.024633	0.086398	1793	3	2.41538	-1.0635	-1.40876
CPLX2	6	8.85966	0.14746	0.31232	5783	2	0.024633	0.086398	1792	3	3.14725	-1.0635	-1.40876
COPS5	6	8.44302	0.30981	0.51563	9327	3	0.024633	0.086398	1791	2	3.07776	-1.0635	-1.40876
EEF1B2	6	14.401	0.028026	0.09015	1750	2	0.024633	0.086398	1790	2	3.8481	-1.0635	-1.40876
TINF2	6	9.3495	0.084514	0.2148	4008	2	0.024633	0.086398	1789	3	3.22489	-1.0635	-1.40876
SLMO2	6	9.50635	0.033175	0.10261	1963	2	0.024633	0.086398	1788	2	3.24889	-1.0635	-1.40876
ZNF117	6	15.0546	0.59361	0.73104	13204	1	0.024633	0.086398	1787	4	3.91213	-1.0635	-1.40876
GTF3C4	6	15.4413	0.050107	0.14166	2708	3	0.024633	0.086398	1786	2	3.94872	-1.0635	-1.40876
TMEM133	6	7.30694	0.19048	0.36889	6823	2	0.024633	0.086398	1785	4	2.86927	-1.0635	-1.40876
BTAF1	6	12.5502	0.82892	0.85357	15469	1	0.024633	0.086398	1784	4	3.64963	-1.0635	-1.40876
PAPOLG	6	8.91139	0.59379	0.73116	13206	1	0.024658	0.086482	1802	4	3.15565	-1.06307	-1.40848
UGT2B28	8	6.33491	0.97373	0.97388	17696	0	0.024661	0.086488	1803	5	2.66332	-1.06304	-1.40846
CAB39L	6	3.62387	0.14032	0.30257	5597	2	0.024662	0.086495	1810	4	1.85753	-1.06301	-1.40843
POLG	6	18.8077	0.85617	0.87009	15776	1	0.024662	0.086495	1809	3	4.23325	-1.06301	-1.40843
ASCL2	6	18.7011	0.26839	0.46631	8524	2	0.024662	0.086495	1808	2	4.22505	-1.06301	-1.40843
TMEM253	6	19.4643	0.98346	0.98349	17917	0	0.024662	0.086495	1807	4	4.28276	-1.06301	-1.40843
FBXW12	6	19.2001	0.67429	0.78546	14209	1	0.024662	0.086495	1806	3	4.26304	-1.06301	-1.40843
MCTP1	6	18.7093	0.63163	0.76067	13745	1	0.024662	0.086495	1805	3	4.22569	-1.06301	-1.40843
FAM81A	6	18.8327	0.20779	0.3912	7217	3	0.024662	0.086495	1804	3	4.23517	-1.06301	-1.40843
NEDD4L	6	2.06012	0.75894	0.81885	14845	1	0.024669	0.086521	1811	4	1.04273	-1.06288	-1.40835
ZNF583	6	4.43331	0.85874	0.8718	15801	1	0.024713	0.086654	1812	5	2.14838	-1.06221	-1.4079
TMOD4	6	2.05302	0.9572	0.95757	17347	0	0.024741	0.086726	1813	4	1.03775	-1.06185	-1.40765
C12orf29	5	20.4292	0.43853	0.61476	11094	2	0.024767	0.08681	1814	1	4.35256	-1.06143	-1.40737
WNT2B	6	1.99594	0.99211	0.99206	18101	0	0.024774	0.086829	1815	5	0.997066	-1.06134	-1.40731
CFAP57	6	4.46234	0.47285	0.63979	11537	1	0.024779	0.086843	1816	5	2.1578	-1.06127	-1.40726
ULBP3	6	1.84182	0.52383	0.6779	12229	1	0.024816	0.086958	1817	5	0.881135	-1.06069	-1.40687
PSMC5	6	3.44901	0.93475	0.93571	16803	0	0.024857	0.087082	1818	5	1.78618	-1.06007	-1.40645
CEACAM18	6	1.53036	0.99343	0.99337	18135	0	0.024862	0.087095	1819	5	0.613875	-1.06001	-1.40641
SETX	6	3.21273	0.99664	0.99663	18213	0	0.024915	0.087255	1820	4	1.6838	-1.05921	-1.40586
RAB3D	6	1.577	0.54949	0.6975	12579	1	0.024939	0.087327	1821	5	0.657183	-1.05885	-1.40562
GRK6	6	10.1244	0.38735	0.57776	10414	2	0.024973	0.087426	1822	2	3.33977	-1.05836	-1.40529
CDH3	6	12.52	0.13694	0.29801	5518	2	0.025016	0.087565	1823	4	3.64616	-1.05767	-1.40482
CLEC2L	6	1.64947	0.53975	0.69005	12448	1	0.025057	0.087701	1824	5	0.722002	-1.057	-1.40436
RPP21	6	2.02204	0.24674	0.44004	8079	1	0.025076	0.087771	1825	4	1.01581	-1.05665	-1.40412
PRDM9	6	3.41876	0.33419	0.53961	9753	2	0.025079	0.087782	1826	4	1.77347	-1.05659	-1.40408
DEXI	5	18.2115	0.89716	0.90024	16327	0	0.025095	0.087828	1827	3	4.18678	-1.05637	-1.40393
PYGB	6	1.33065	0.68939	0.7909	14300	1	0.025136	0.087937	1828	5	0.412127	-1.05583	-1.40356
GPAA1	6	1.85465	0.85927	0.87214	15813	1	0.025175	0.088055	1829	4	0.891144	-1.05525	-1.40316
PPARG	6	1.21987	0.54099	0.69098	12467	1	0.025181	0.088075	1830	5	0.286725	-1.05515	-1.40309
SOCS1	6	2.28637	0.62094	0.75232	13600	1	0.025184	0.088081	1831	4	1.19306	-1.05512	-1.40307
LNX2	6	1.92918	0.99089	0.99086	18075	0	0.02521	0.088171	1832	4	0.94799	-1.05467	-1.40277
C14orf159	6	16.5365	0.25314	0.44783	8215	2	0.025235	0.088251	1833	4	4.04758	-1.05428	-1.4025
HIST1H3G	6	5.71026	0.54309	0.69257	12485	1	0.025259	0.088332	1834	4	2.51356	-1.05388	-1.40222
RHOXF2	6	18.4452	0.58047	0.72102	13024	2	0.025283	0.088407	1842	2	4.20517	-1.05351	-1.40197
ZNF17	6	18.7312	0.26626	0.46373	8481	3	0.025283	0.088407	1841	3	4.22738	-1.05351	-1.40197
IPO13	6	19.8207	0.69297	0.79222	14325	1	0.025283	0.088407	1840	2	4.30894	-1.05351	-1.40197
ABHD17A	6	20.3603	0.78746	0.83209	15064	1	0.025283	0.088407	1839	2	4.34769	-1.05351	-1.40197
P2RX4	6	18.5095	0.16939	0.34127	6305	2	0.025283	0.088407	1838	3	4.21019	-1.05351	-1.40197
HLA-DMB	6	18.9112	0.96655	0.96683	17555	0	0.025283	0.088407	1837	3	4.24117	-1.05351	-1.40197
SIRT1	6	18.9858	0.61436	0.74719	13494	1	0.025283	0.088407	1836	4	4.24685	-1.05351	-1.40197
TSR1	6	18.4928	0.57215	0.71472	12891	2	0.025283	0.088407	1835	2	4.20889	-1.05351	-1.40197
KRBA2	6	3.87923	0.20258	0.38449	7107	1	0.025291	0.088429	1843	5	1.95577	-1.05341	-1.4019
PRR22	6	16.9251	0.96163	0.96199	17457	0	0.025299	0.08845	1844	4	4.08109	-1.0533	-1.40182
SLC35F6	6	4.5593	0.98618	0.98619	17982	0	0.025336	0.08856	1845	4	2.18881	-1.05276	-1.40145
NR1H4	6	2.776	0.62343	0.75426	13629	1	0.025345	0.088584	1846	4	1.47301	-1.05264	-1.40137
ZC3H7A	6	1.77645	0.79667	0.83654	15149	1	0.025371	0.088666	1847	4	0.828993	-1.05224	-1.40109
MRPS17	5	20.2168	0.12051	0.27584	5133	1	0.025393	0.088718	1848	1	4.33748	-1.05199	-1.40092
CYP4X1	6	2.11962	0.27776	0.47761	8714	1	0.025397	0.088733	1849	4	1.08381	-1.05191	-1.40087
MAPK12	6	18.3219	0.80977	0.84323	15275	1	0.025406	0.088765	1851	5	4.1955	-1.05176	-1.40076
HERC2	6	7.08957	0.90942	0.91111	16546	1	0.025406	0.088765	1850	5	2.8257	-1.05176	-1.40076
OLFM4	6	1.17632	0.46395	0.63319	11418	1	0.02545	0.088887	1852	5	0.234282	-1.05116	-1.40035
ZNF701	8	9.32801	0.17961	0.35474	6546	2	0.025462	0.088924	1853	5	3.22157	-1.05098	-1.40022
TUBA1B	6	1.99365	0.49946	0.6596	11880	2	0.025463	0.088927	1854	3	0.995409	-1.05097	-1.40021
FCMR	6	6.03144	0.93475	0.93571	16770	0	0.025474	0.088964	1855	4	2.5925	-1.05079	-1.40009
KCNN2	8	11.8352	0.22981	0.4189	7692	3	0.02549	0.089013	1856	5	3.56501	-1.05055	-1.39992
HS3ST6	6	1.58102	0.34248	0.54558	9851	2	0.025531	0.089135	1857	4	0.660859	-1.04995	-1.39951
PLCL1	6	1.78096	0.22972	0.4188	7688	2	0.025538	0.089156	1858	4	0.832655	-1.04985	-1.39944
DTNA	21	4.59205	0.25334	0.44806	8220	8	0.025572	0.08926	1859	9	2.19914	-1.04934	-1.39909
ZC3H6	6	1.23693	0.051625	0.14509	2767	1	0.025576	0.089272	1860	5	0.306769	-1.04928	-1.39904
CXorf23	6	1.35014	0.61727	0.74947	13535	1	0.025578	0.089276	1861	4	0.43311	-1.04927	-1.39903
CCSER2	17	8.36591	0.33266	0.53853	9740	6	0.02558	0.089284	1862	10	3.06452	-1.04923	-1.399
BCKDHA	6	1.66785	0.1826	0.35865	6613	1	0.025616	0.08939	1863	5	0.737992	-1.04871	-1.39865
NOTCH2NL	6	4.92704	0.089316	0.22466	4181	3	0.025617	0.089393	1864	3	2.30072	-1.0487	-1.39864
CKAP2	8	3.80108	0.56295	0.70772	12755	1	0.025619	0.089402	1865	6	1.92641	-1.04865	-1.3986
DAZAP2	11	14.2936	0.50383	0.66287	11947	3	0.025633	0.089444	1866	5	3.8373	-1.04845	-1.39846
RPN1	6	1.6077	0.079883	0.20536	3845	2	0.025689	0.089607	1867	3	0.684997	-1.04766	-1.39791
SAR1A	6	5.13855	0.48913	0.65191	11746	1	0.025743	0.089771	1868	2	2.36136	-1.04686	-1.39736
ANGEL1	6	3.37113	0.6292	0.75876	13708	1	0.025771	0.089864	1869	3	1.75323	-1.04641	-1.39704
CEP78	6	1.23996	0.6386	0.76617	13864	1	0.025788	0.089915	1870	5	0.310296	-1.04617	-1.39687
IGSF10	6	10.4419	0.2394	0.43092	7894	1	0.025791	0.089925	1871	3	3.38431	-1.04612	-1.39684
PLCD4	6	3.14547	0.86866	0.87843	15928	1	0.025869	0.090138	1872	4	1.65328	-1.04509	-1.39612
KCTD19	6	18.2955	0.83277	0.85577	15511	1	0.025878	0.090167	1881	2	4.19342	-1.04495	-1.39602
RAD21	6	17.9094	0.0026095	0.011779	283	4	0.025878	0.090167	1880	1	4.16265	-1.04495	-1.39602
ERH	6	19.6667	0.93475	0.93571	17109	0	0.025878	0.090167	1879	2	4.29768	-1.04495	-1.39602
ANO8	6	18.2107	0.072583	0.19029	3582	3	0.025878	0.090167	1878	3	4.18671	-1.04495	-1.39602
PPIB	6	18.2502	0.0039836	0.017001	376	2	0.025878	0.090167	1877	3	4.18984	-1.04495	-1.39602
APEX1	6	18.4701	0.85881	0.87184	15804	1	0.025878	0.090167	1876	2	4.20712	-1.04495	-1.39602
PLSCR1	6	18.6815	0.93475	0.93571	16891	0	0.025878	0.090167	1875	4	4.22354	-1.04495	-1.39602
C16orf54	6	18.4778	0.10079	0.24761	4603	3	0.025878	0.090167	1874	3	4.20772	-1.04495	-1.39602
ZNF169	6	18.1884	0.16745	0.3387	6260	2	0.025878	0.090167	1873	3	4.18495	-1.04495	-1.39602
SIGLEC14	6	7.37739	0.19908	0.37998	7025	2	0.025908	0.090252	1882	2	2.88311	-1.04454	-1.39573
KANK1	6	2.92605	0.9548	0.95526	17314	0	0.025931	0.090324	1883	5	1.54896	-1.0442	-1.39549
FPR1	6	4.07996	0.985	0.98501	17959	0	0.025952	0.090381	1884	4	2.02855	-1.04392	-1.39529
RSRC1	7	5.25016	0.4754	0.6417	11573	1	0.025968	0.090425	1885	4	2.39236	-1.04371	-1.39515
SPINT1	6	3.04714	0.47831	0.64386	11601	2	0.025998	0.090517	1886	3	1.60746	-1.04327	-1.39483
BCO1	6	1.48842	0.0098796	0.038045	802	3	0.026053	0.090668	1887	3	0.573778	-1.04255	-1.39432
RHOG	6	4.22781	0.085674	0.21723	4056	2	0.026073	0.090725	1888	2	2.07991	-1.04227	-1.39413
STAT3	6	1.7123	0.24393	0.43657	8015	3	0.026076	0.090732	1889	3	0.775937	-1.04224	-1.39411
EXOC2	6	8.18744	0.16593	0.33671	6219	2	0.026097	0.090794	1890	3	3.03341	-1.04194	-1.3939
TMA7	1	16	0.97389	0.97402	17706	0	0.026109	0.090829	1891	1	4	-1.04178	-1.39378
C17orf50	6	1.3094	0.89365	0.89729	16275	1	0.026125	0.090885	1892	5	0.388902	-1.04151	-1.39359
ORC4	8	10.7883	0.71181	0.7994	14456	2	0.026159	0.090993	1893	3	3.4314	-1.04099	-1.39323
CCL2	6	5.87319	0.99659	0.99658	18211	0	0.02616	0.090995	1894	5	2.55414	-1.04098	-1.39322
CCDC59	5	12.1589	0.15093	0.31699	5872	2	0.026186	0.091072	1895	2	3.60395	-1.04062	-1.39296
NAP1L5	6	1.36046	0.9802	0.98029	17841	0	0.026186	0.091075	1896	5	0.444094	-1.0406	-1.39295
SYAP1	6	1.56667	0.98846	0.98842	18020	0	0.026245	0.091245	1897	5	0.647702	-1.03979	-1.39237
TET1	6	1.77733	0.99675	0.99672	18219	0	0.026253	0.091263	1898	5	0.829709	-1.03971	-1.39231
SLC12A1	6	1.53636	0.61224	0.74556	13470	2	0.026258	0.091275	1900	3	0.61952	-1.03965	-1.39227
FBXO8	6	1.54541	0.083802	0.21336	3987	2	0.026258	0.091275	1899	4	0.627989	-1.03965	-1.39227
C11orf52	6	1.44437	0.99706	0.99706	18228	0	0.026262	0.09129	1901	5	0.530442	-1.03958	-1.39222
SYT9	6	2.73215	0.95873	0.9591	17391	0	0.026277	0.091339	1902	5	1.45003	-1.03934	-1.39206
BRI3	6	3.74442	0.93475	0.93571	16934	0	0.026336	0.091515	1903	4	1.90474	-1.03851	-1.39146
ATG2B	6	2.02726	0.9477	0.94829	17184	0	0.02636	0.091593	1904	4	1.01953	-1.03814	-1.3912
SSH1	6	1.75779	0.58033	0.72091	13022	2	0.026365	0.091609	1905	3	0.813766	-1.03806	-1.39114
JAG1	6	1.12871	0.1021	0.25019	4642	1	0.026367	0.091614	1906	5	0.174671	-1.03804	-1.39113
PLSCR4	6	18.3005	0.62033	0.75186	13587	2	0.026369	0.091621	1909	4	4.19381	-1.038	-1.3911
PPP2R3C	6	18.3042	0.29834	0.50199	9108	3	0.026369	0.091621	1908	3	4.1941	-1.038	-1.3911
SLC2A13	6	18.4441	0.51177	0.66885	12066	1	0.026369	0.091621	1907	4	4.20509	-1.038	-1.3911
DNAJC3	6	8.26759	0.8226	0.85009	15411	1	0.026391	0.091696	1910	5	3.04747	-1.03765	-1.39085
ZBTB41	6	3.06958	0.40602	0.59126	10638	2	0.026404	0.091738	1911	4	1.61804	-1.03745	-1.39071
NDUFS6	6	1.37957	0.93475	0.93571	16991	0	0.026408	0.09175	1912	5	0.464219	-1.03739	-1.39067
SCGB1D2	3	25.7593	0.88453	0.88997	16136	0	0.026414	0.091768	1913	2	4.68702	-1.03731	-1.3906
RNMTL1	6	3.53709	0.39472	0.58308	10488	2	0.026487	0.09198	1914	4	1.82256	-1.03631	-1.38989
TST	6	1.61236	0.99196	0.99191	18097	0	0.026511	0.092053	1916	5	0.689177	-1.03596	-1.38964
FAM45A	6	1.403	0.22471	0.41253	7581	2	0.02651	0.092053	1915	4	0.488517	-1.03596	-1.38964
TTF1	7	7.71283	0.0069429	0.027726	581	3	0.026528	0.092115	1917	2	2.94726	-1.03567	-1.38943
NUPL2	6	3.01457	0.98076	0.98084	17849	0	0.026551	0.092188	1918	4	1.59195	-1.03533	-1.38918
PCM1	6	3.55009	0.88638	0.89138	16165	1	0.026574	0.092253	1919	5	1.82786	-1.03502	-1.38896
ECHDC3	6	1.60299	0.86757	0.87769	15910	1	0.026606	0.092358	1920	4	0.680768	-1.03453	-1.38861
EFNB2	6	1.53241	0.50195	0.66144	11917	2	0.026612	0.092377	1921	4	0.615799	-1.03444	-1.38855
AIDA	6	12.4214	0.25333	0.44805	8219	3	0.026629	0.09242	1922	3	3.63476	-1.03423	-1.3884
ARHGAP39	6	1.80687	0.98466	0.98467	17949	0	0.026643	0.092465	1923	5	0.853492	-1.03402	-1.38825
NKRF	6	1.5492	0.72015	0.80276	14522	1	0.026676	0.092575	1924	3	0.631522	-1.03351	-1.38788
SPRR4	4	22.502	0.60472	0.7397	13373	1	0.026683	0.092594	1925	2	4.49198	-1.03342	-1.38781
GPAM	6	2.36173	0.91606	0.91752	16657	0	0.026695	0.092626	1926	4	1.23984	-1.03327	-1.3877
TBL1XR1	6	1.27911	0.84422	0.86264	15648	1	0.026708	0.092666	1927	5	0.355137	-1.03308	-1.38757
ROR1	6	1.3935	0.90747	0.9093	16516	1	0.02674	0.092772	1928	5	0.478718	-1.03258	-1.38721
TMEM203	6	1.59709	0.97177	0.9719	17648	0	0.026767	0.092856	1929	5	0.675443	-1.03219	-1.38693
ADGRV1	6	1.6054	0.9858	0.98579	17976	0	0.026776	0.09288	1930	4	0.682937	-1.03208	-1.38684
DIXDC1	14	7.70257	0.22775	0.41638	7644	6	0.026806	0.092965	1931	6	2.94534	-1.03168	-1.38656
TBCB	6	7.18393	0.35241	0.55261	9970	1	0.026824	0.093025	1946	4	2.84477	-1.0314	-1.38635
WDR61	6	6.8501	0.14049	0.30282	5601	2	0.026824	0.093025	1945	2	2.77612	-1.0314	-1.38635
EEF2	6	7.95399	0.63409	0.76259	13787	2	0.026824	0.093025	1944	4	2.99168	-1.0314	-1.38635
POU5F1B	6	7.08451	0.12999	0.28872	5345	3	0.026824	0.093025	1943	2	2.82467	-1.0314	-1.38635
USP17L13	6	7.60179	0.95704	0.95741	17345	0	0.026824	0.093025	1942	4	2.92634	-1.0314	-1.38635
CPSF6	6	7.6678	0.23723	0.42819	7852	3	0.026824	0.093025	1941	3	2.93881	-1.0314	-1.38635
STT3A	6	7.61678	0.61591	0.7484	13510	1	0.026824	0.093025	1940	4	2.92918	-1.0314	-1.38635
RBMXL1	6	9.10701	0.35326	0.5532	9977	1	0.026824	0.093025	1939	3	3.18698	-1.0314	-1.38635
EFCAB13	6	5.50812	0.22118	0.40811	7507	2	0.026824	0.093025	1938	4	2.46156	-1.0314	-1.38635
SLC10A6	6	8.10549	0.24849	0.4422	8120	2	0.026824	0.093025	1937	3	3.0189	-1.0314	-1.38635
RUFY4	6	10.7893	0.83931	0.85966	15596	1	0.026824	0.093025	1936	4	3.43152	-1.0314	-1.38635
TMEM144	6	5.92395	0.71335	0.80001	14469	1	0.026824	0.093025	1935	4	2.56656	-1.0314	-1.38635
CCT2	6	6.52246	0.012905	0.04831	993	2	0.026824	0.093025	1934	2	2.70542	-1.0314	-1.38635
YPEL1	6	11.2805	0.10532	0.2549	4740	3	0.026824	0.093025	1933	3	3.49576	-1.0314	-1.38635
AFG3L2	6	11.6311	0.058243	0.15945	3020	3	0.026824	0.093025	1932	2	3.53992	-1.0314	-1.38635
BSPRY	6	18.072	0.31152	0.51766	9357	1	0.026834	0.093044	1953	3	4.17568	-1.03131	-1.38629
NGRN	6	17.8788	0.00571	0.02341	504	4	0.026834	0.093044	1952	2	4.16018	-1.03131	-1.38629
SFXN4	6	18.4935	0.93475	0.93571	16746	0	0.026834	0.093044	1951	4	4.20895	-1.03131	-1.38629
BZRAP1	6	17.7118	0.006967	0.02781	582	3	0.026834	0.093044	1950	1	4.14664	-1.03131	-1.38629
CAMKK1	6	17.8774	0.42563	0.60531	10895	2	0.026834	0.093044	1949	2	4.16006	-1.03131	-1.38629
TANC1	6	17.8102	0.0014433	0.0072559	191	2	0.026834	0.093044	1948	2	4.15463	-1.03131	-1.38629
FAM98C	6	18.1091	0.22963	0.4187	7686	1	0.026834	0.093044	1947	3	4.17864	-1.03131	-1.38629
FSD1L	9	12.3825	0.81629	0.84667	15333	2	0.026875	0.093163	1954	4	3.63023	-1.03076	-1.38589
USP17L17	3	8.96901	0.97304	0.97316	17675	0	0.026964	0.093442	1955	3	3.16495	-1.02946	-1.38494
FMN2	6	1.52533	0.72678	0.80539	14583	1	0.026995	0.093542	1956	5	0.60912	-1.02899	-1.38461
NSUN4	6	2.18073	0.41895	0.60058	10806	1	0.027019	0.093616	1959	4	1.12481	-1.02865	-1.38436
KIAA0586	6	1.75052	0.12792	0.28596	5297	2	0.027019	0.093616	1958	4	0.807787	-1.02865	-1.38436
YIF1A	6	8.88512	0.4963	0.65723	11838	1	0.027019	0.093616	1957	4	3.15139	-1.02865	-1.38436
CFAP99	6	1.26763	0.19308	0.37231	6884	1	0.027044	0.093689	1960	5	0.34213	-1.02831	-1.38411
MPP1	6	1.49827	0.21052	0.39467	7278	1	0.027068	0.093757	1961	5	0.583302	-1.028	-1.38388
SLC25A3	6	9.0434	0.8303	0.85434	15480	1	0.027072	0.093772	1962	3	3.17687	-1.02793	-1.38383
HLA-DOA	6	1.66699	0.095361	0.23688	4417	3	0.027083	0.093804	1963	3	0.737244	-1.02778	-1.38372
ALK	6	2.9947	0.75411	0.81676	14803	1	0.027126	0.093937	1964	5	1.58241	-1.02716	-1.38327
SHISA8	6	1.36301	0.62171	0.75292	13607	1	0.027144	0.093992	1965	5	0.446791	-1.02691	-1.38308
SYMPK	6	7.79913	0.84955	0.86595	15707	1	0.027173	0.094074	1966	4	2.96331	-1.02653	-1.38281
ZNF263	6	6.73855	0.71909	0.80232	14510	1	0.027205	0.094161	1967	3	2.75244	-1.02613	-1.38251
KCMF1	6	12.9279	0.99178	0.99174	18094	0	0.027274	0.094369	1968	5	3.69242	-1.02517	-1.38181
UBE2L3	9	1.78422	0.38452	0.57572	10388	2	0.027284	0.094404	1969	4	0.83529	-1.02501	-1.38169
BMP8B	6	5.38713	0.43357	0.61114	11005	2	0.027305	0.094474	1970	3	2.42952	-1.02469	-1.38145
HIRIP3	6	7.48654	0.86926	0.87884	15936	1	0.027315	0.094502	1971	3	2.9043	-1.02456	-1.38136
SOBP	6	1.60338	0.21099	0.39527	7288	1	0.027328	0.094545	1972	5	0.681114	-1.02436	-1.38121
PRSS2	6	6.28991	0.8642	0.87541	15862	1	0.027335	0.094568	1973	4	2.65304	-1.02426	-1.38114
HSF5	6	6.57336	0.6905	0.79131	14309	1	0.027368	0.094665	1974	4	2.71663	-1.02381	-1.38081
MEGF6	6	1.48723	0.88224	0.88822	16102	1	0.027402	0.094771	1975	5	0.572631	-1.02332	-1.38045
TUBB4B	6	1.26211	0.98865	0.9886	18022	0	0.027439	0.094866	1976	5	0.33584	-1.02289	-1.38013
DYDC1	6	11.4032	0.70969	0.79859	14439	1	0.027445	0.094885	1977	3	3.51137	-1.0228	-1.38007
SUN3	6	14.3185	0.67374	0.78527	14203	1	0.02747	0.094958	1978	4	3.83981	-1.02247	-1.37982
SYT4	6	18.0992	0.83118	0.85486	15488	1	0.02748	0.094985	1986	2	4.17785	-1.02234	-1.37973
GBP6	6	17.5888	0.052712	0.14747	2808	4	0.02748	0.094985	1985	1	4.13659	-1.02234	-1.37973
C19orf48	6	18.5685	0.67582	0.786	14223	1	0.02748	0.094985	1984	4	4.21478	-1.02234	-1.37973
FBXW5	6	18.0281	0.0086626	0.033815	715	2	0.02748	0.094985	1983	4	4.17218	-1.02234	-1.37973
PLEKHA8	6	18.2242	0.14046	0.30276	5600	1	0.02748	0.094985	1982	3	4.18778	-1.02234	-1.37973
DSCC1	6	17.5666	0.043658	0.12706	2436	1	0.02748	0.094985	1981	1	4.13477	-1.02234	-1.37973
EPGN	6	17.5761	0.22459	0.41237	7580	3	0.02748	0.094985	1980	2	4.13554	-1.02234	-1.37973
THTPA	6	17.4562	0.013043	0.048773	1004	5	0.02748	0.094985	1979	1	4.12567	-1.02234	-1.37973
HIST1H2AB	6	7.76901	0.93475	0.93571	16996	0	0.027489	0.095013	1987	5	2.95773	-1.02222	-1.37963
DUSP4	6	1.51767	0.97828	0.97841	17797	0	0.027536	0.095162	1988	5	0.601854	-1.02154	-1.37913
FAM46D	6	1.48832	0.56347	0.70811	12767	2	0.027545	0.095191	1989	4	0.573682	-1.0214	-1.37903
RAB6A	9	6.01142	0.37851	0.57133	10316	3	0.027592	0.09533	1990	5	2.58771	-1.02077	-1.37856
NR2F2	6	3.42847	0.4209	0.60194	10833	1	0.027601	0.095359	1991	5	1.77756	-1.02064	-1.37846
CLMN	6	1.35725	0.4137	0.59684	10738	2	0.027613	0.095395	1992	4	0.440683	-1.02047	-1.37834
JKAMP	6	1.56635	0.51725	0.67295	12140	2	0.027616	0.095406	1993	3	0.647411	-1.02042	-1.3783
HSPB2	6	1.13677	0.93475	0.93571	16882	0	0.027649	0.0955	1994	5	0.184945	-1.02	-1.37799
TMEM38B	6	15.4587	0.9826	0.98263	17897	0	0.027686	0.095612	1995	5	3.95035	-1.01949	-1.37761
SPPL3	6	2.28479	0.96638	0.96665	17549	0	0.027737	0.095773	1996	5	1.19206	-1.01876	-1.37706
FBLN2	6	4.36721	0.18728	0.3647	6732	1	0.027765	0.095853	1997	4	2.12671	-1.01839	-1.37679
TTC21A	6	2.08878	0.60634	0.74099	13398	2	0.02779	0.095918	1998	4	1.06266	-1.0181	-1.37657
[truncated: 16,368 more rows]

## Sheet: 4B. Sigma plot
Gene	-LOG10 p value
TRIP12	6.56936
NAA30	-6.56936
RBM15	-6.56936
SOX4	-6.56936
DPH6	-6.56936
NSD1	-6.26834
DDA1	-6.09224
SPOP	-5.87041
HIRA	-5.72427
GCN1L1	-5.72427
CABIN1	-5.61513
UBE2M	-5.61513
TSC2	-5.61513
APH1A	-5.61513
NAA35	-5.61513
KCTD15	-5.61513
OTUD5	-5.52798
CARM1	-5.52798
FOXH1	-5.45542
TP53	-5.29061
DPM1	-4.86179
ZBTB14	-4.55653
PTEN	-4.50867
SMARCC1	-4.47246
SOX11	-4.45877
TRIM39	-4.35188
ACVR2B	-4.28834
GABPA	-4.2838
TSC1	-4.2838
SYF2	-4.2534
DPH2	-4.22892
DPH5	-4.07941
DPH1	-4.06831
VPS53	-4.06831
MATR3	-4.06558
GBF1	-4.00946
PLG	-3.97058
PRKCSH	-3.91137
CNOT11	-3.88183
HDAC2	-3.83138
TSSC1	-3.82664
GTF2I	-3.78904
WRAP53	-3.7876
PAM16	-3.76523
PPP1R8	-3.74523
RCOR1	-3.70189
ACVR1B	-3.67671
PSENEN	-3.67009
MAP2K7	-3.63436
UBE2A	-3.62046
PMVK	-3.59762
FOXI3	-3.59302
ASF1A	-3.58575
PLAA	-3.55024
FUS	-3.53635
NRBF2	-3.53233
PSMG3	-3.49712
SRSF11	-3.45176
FZD5	-3.381
CSRP2BP	-3.36934
KDM7A	-3.35878
PRPF18	-3.35745
IPO8	-3.3532
MAP4K5	-3.34276
FAM216A	-3.33815
HLA-DPA1	-3.29729
CUL4B	-3.29683
STRAP	-3.27867
ARID1A	-3.25613
CECR2	-3.25109
ADAMTSL5	-3.24241
UBN2	-3.23977
WDR43	-3.2331
ATP5D	-3.18861
NCSTN	-3.18681
UGGT1	-3.18501
FAM160B2	-3.17579
STIP1	-3.16505
SERPINE3	-3.13768
VCPIP1	-3.13336
CCDC107	-3.13114
PIGU	-3.10622
CHTOP	-3.10324
IL17A	-3.07368
MRPL14	-3.05588
SIN3B	-3.02245
YTHDF2	-3.00034
TLN2	-2.99017
C19orf43	-2.96094
IGF2BP1	-2.95393
MAPKAPK2	-2.94047
CERS4	-2.94025
AEBP2	-2.93059
HELZ	-2.91201
MEPCE	-2.90612
IFNA13	-2.88389
IFNA1	-2.88389
TTYH1	-2.87874
JUN	-2.86395
KLHL7	-2.86376
ETS1	-2.85814
AP2S1	-2.81679
SERPINB1	-2.81463
TJP2	-2.79667
ZNF274	-2.7939
APOA1BP	-2.78654
CACNA1G	-2.78212
ZIC3	-2.78183
MGAT4D	-2.77314
ZBTB2	-2.76351
GNB2L1	-2.75975
HNRNPM	-2.75372
LGALSL	-2.73653
TGFBR1	-2.73248
CENPBD1	-2.72681
WBP4	-2.71756
FLCN	-2.70885
CUL4A	-2.70231
SRSF8	-2.70126
CENPW	-2.70126
LIN28B	-2.69843
DMTF1	-2.69506
ARIH1	-2.69424
HUWE1	-2.68485
PIGX	-2.66502
MFAP1	-2.6538
KIAA0895	-2.64581
VMA21	-2.64317
CHCHD2	-2.6284
TICRR	-2.6284
KIAA0513	-2.60961
GTF2A1	-2.57774
MIF4GD	-2.5736
PJA2	-2.56923
KIAA1324L	-2.56467
PPP1R27	-2.56346
IFT81	-2.5575
DNAJC24	-2.55624
NAE1	-2.55371
RPS2	-2.54821
PRPF8	-2.54821
LCAT	-2.53825
COG3	-2.53341
ARF1	-2.53214
SCAF4	-2.52557
DVL2	-2.52252
NUDT21	-2.50622
HAUS5	-2.50622
TIMM10	-2.50622
APOC4	-2.50547
CYP2C9	-2.50428
MRPL44	-2.49583
MPO	-2.48834
MGAT1	-2.47739
COMMD5	-2.46396
VPS11	-2.46219
DAOA	-2.46084
MSRB2	-2.45645
ZFY	-2.45393
ZNF12	-2.45385
KRT5	-2.4485
TUBGCP6	-2.44055
RAPGEF6	-2.43977
USP48	-2.43427
ACIN1	-2.43261
ATP5J2	-2.42439
ZBTB12	-2.42439
APOBEC3B	-2.42376
KIR2DS2	-2.41662
HIF1A	-2.40564
RFX7	-2.39574
C18orf8	-2.39336
SENP1	-2.39266
C6orf203	-2.39152
FARSA	-2.39152
ARMC2	-2.37929
DHX33	-2.37929
FBXL16	-2.37744
RBMX2	-2.36898
SIAH1	-2.36882
KLRG2	-2.36516
PGAP2	-2.36251
C12orf4	-2.35233
LIX1L	-2.35227
MON2	-2.34434
MAGOHB	-2.33792
RNF157	-2.33478
ATE1	-2.32343
SLC6A14	-2.32097
RPE	-2.31431
ARID1B	-2.31142
ATP12A	-2.30372
DDOST	-2.29885
DHX36	-2.29546
GSTM4	-2.291
IHH	-2.28776
ATP2B4	-2.28776
GPR107	-2.27664
CLASP1	-2.27501
FCGR1B	-2.27163
SDK1	-2.27158
FOXL2	-2.27045
PTPRR	-2.27028
RIPPLY3	-2.26679
NSF	-2.26335
L3MBTL3	-2.25988
UBA6	-2.25679
SMG7	-2.25229
IGFL3	-2.25229
PPIL1	-2.24974
LOH12CR1	-2.24774
MTERF2	-2.24667
LTB	-2.24477
NBPF14	-2.23727
IL17RE	-2.23707
FAM50A	-2.23281
SNX11	-2.22962
TCTN1	-2.22886
FAT2	-2.21786
COPB1	-2.21493
CSDE1	-2.21489
USP39	-2.21439
ABCA4	-2.21301
CLPSL2	-2.20435
DDIT4	-2.19976
PIGM	-2.19895
ATMIN	-2.19773
PIGB	-2.19442
ALG3	-2.19442
KRTAP13-1	-2.19182
VRK1	-2.18711
CCDC22	-2.18679
ZAR1	-2.18657
MFSD5	-2.18235
SHISA5	-2.18178
CADM4	-2.17887
MEA1	-2.17262
EIF4A1	-2.17117
RHOB	-2.17009
CDC20	-2.16975
THRAP3	-2.16857
ARHGAP21	-2.16111
VPS54	-2.15712
MTA1	-2.15228
FGR	-2.14919
ARL14	-2.14919
TTLL11	-2.1491
EDEM1	-2.14219
SNRPN	-2.14122
EIF2B5	-2.13921
MAPK1	-2.13921
CMPK1	-2.13921
GINS4	-2.13921
RNF146	-2.13715
UBE2G1	-2.13635
SLC47A1	-2.12549
PHF23	-2.12263
ZDHHC20	-2.1128
KCTD5	-2.11211
C16orf59	-2.11102
CCDC87	-2.11102
ZNF644	-2.10969
SMEK1	-2.10875
CDCA5	-2.10734
TMEM53	-2.10713
POM121L12	-2.10447
AKTIP	-2.10409
ALKBH8	-2.10263
MS4A4A	-2.10012
SUOX	-2.0995
HOXB1	-2.09517
EBF2	-2.09487
NUMA1	-2.0945
HMGCLL1	-2.09151
RIMS4	-2.09151
CHRFAM7A	-2.09102
NOV	-2.08938
PER1	-2.08645
RBM48	-2.08202
UBQLNL	-2.08202
LY96	-2.0799
RPGR	-2.07911
KIAA1033	-2.07539
DPH7	-2.07448
PDK1	-2.07434
USP28	-2.0732
SLC22A7	-2.07281
SIX6	-2.07124
GEMIN7	-2.06961
TBC1D31	-2.06961
SURF6	-2.06961
AP1S3	-2.06961
MRPL24	-2.06961
GK2	-2.06594
TRAF3IP1	-2.05942
IL19	-2.05669
DAGLB	-2.05232
TSPO	-2.04678
WIPI2	-2.04662
ABHD13	-2.04649
RP1	-2.04569
EDEM3	-2.04522
CNTRL	-2.04299
STX5	-2.03877
HNRNPUL2	-2.0377
MEFV	-2.0377
RIC1	-2.0282
THOC6	-2.0237
SLC22A1	-2.02288
PSME1	-2.02288
SETD5	-2.02072
REEP6	-2.01647
MED28	-2.01341
KRTAP10-7	-2.00974
MAK16	-2.00974
ETAA1	-2.00866
DPM3	-2.00787
UBR5	-2.00775
GATAD1	-2.00704
FGB	-2.00661
DNAJC16	-2.0063
RNF180	-2.00278
NAA38	-2.00191
PIGT	-2.0016
GPR162	-1.99853
RPL26	-1.99671
ATXN2	-1.99439
GRK7	-1.99388
RBM10	-1.99379
ST13	-1.99114
ATP8B1	-1.98945
EME2	-1.98945
SARAF	-1.98945
SETSIP	-1.98864
CBFA2T3	-1.98834
CBX6	-1.98834
PIK3R4	-1.9859
SUPT5H	-1.9846
SNX21	-1.98305
PAF1	-1.98242
SLC2A9	-1.97441
C5orf42	-1.97441
ADPRH	-1.97388
PDE4C	-1.97347
CIITA	-1.9709
INSM1	-1.96206
GCSAML	-1.96114
CACNG3	-1.96067
HOXA1	-1.95948
RNF183	-1.95916
KAT7	-1.95916
MPP5	-1.95904
TENM3	-1.95798
ENOPH1	-1.95331
CCDC181	-1.95331
KAT8	-1.95331
DCP2	-1.95308
SPAG11A	-1.95191
PRAMEF11	-1.95113
LGR6	-1.94904
MTFR1L	-1.94546
CLEC3A	-1.94401
GIGYF2	-1.9431
CGGBP1	-1.93614
ZFX	-1.93379
TRMT2A	-1.93215
TPMT	-1.93122
FPR2	-1.93122
TRIM74	-1.92959
TRIM73	-1.92959
ANGPT1	-1.92621
PIGW	-1.92617
ACTN3	-1.92187
NSMCE2	-1.92187
HTATSF1	-1.92104
SLC12A6	-1.91478
URI1	-1.9135
PSEN1	-1.91197
TAF11	-1.91108
POLR1E	-1.91108
PPP1R11	-1.91108
PIGL	-1.90756
HIC2	-1.90707
STARD10	-1.90539
SCAP	-1.90361
PFDN4	-1.90247
DMRTB1	-1.90111
DIRC1	-1.89949
ICAM1	-1.89691
ZNF883	-1.89579
PREB	-1.89555
EFTUD1	-1.89398
XRCC6	-1.89049
PYGO2	-1.88941
TM4SF18	-1.88931
ERGIC2	-1.88833
ULBP1	-1.88833
GINS2	-1.88833
XKRX	-1.8881
GAA	-1.88542
ZNHIT6	-1.88091
CHMP2A	-1.87772
GPR50	-1.87546
CASK	-1.87497
KRTAP5-2	-1.87199
SPATA9	-1.86951
MTR	-1.86803
RPS27L	-1.86803
HDAC3	-1.86758
SPEN	-1.86605
HES2	-1.86544
CAGE1	-1.8643
CDK11B	-1.86395
CEACAM4	-1.86344
RCBTB2	-1.85137
KIF24	-1.85137
ZMYM2	-1.8498
CHERP	-1.84545
SF3B4	-1.84094
EIF4B	-1.84094
BBS9	-1.8404
AGAP3	-1.83959
KPNB1	-1.83705
VPS35	-1.83517
TRIP10	-1.83248
ZKSCAN2	-1.83209
CLMP	-1.83209
TRIM64	-1.82906
PRMT9	-1.82778
ARID4B	-1.82748
PRRT4	-1.82226
ENSA	-1.82016
DDX47	-1.82016
SREK1IP1	-1.82016
UFD1L	-1.82016
DSCR4	-1.82016
ZNF83	-1.82016
GPI	-1.82016
OBSL1	-1.82013
SECISBP2	-1.81608
MYLK4	-1.81149
SMIM23	-1.8113
PLCH2	-1.81043
SIVA1	-1.80874
GDAP1	-1.80874
TRNAU1AP	-1.80833
HIPK3	-1.80474
DOT1L	-1.80424
MCCC1	-1.80333
RAPGEFL1	-1.80333
ATP5C1	-1.80214
ROBO1	-1.80154
DDX24	-1.80041
NEUROG1	-1.79768
ELP4	-1.79697
CITED2	-1.7968
ZNF586	-1.79439
C10orf12	-1.79436
MBTPS1	-1.79379
COMMD8	-1.79226
LSM12	-1.79223
CCDC33	-1.79223
RP1L1	-1.79164
ZFPL1	-1.79011
PML	-1.78439
NRIP3	-1.78131
RLTPR	-1.7811
SNRNP27	-1.78044
OTUD7A	-1.77971
SMC6	-1.77749
TMBIM6	-1.77637
GABARAPL1	-1.77637
PMF1	-1.77531
PRMT1	-1.77531
RRAGA	-1.77531
DFNA5	-1.77183
NTMT1	-1.76955
CPSF4	-1.76761
GLB1L	-1.76716
AQR	-1.76546
KIF20A	-1.76293
ASTL	-1.76085
RAB20	-1.76073
ZNF320	-1.76048
NPIPB5	-1.76048
SMARCA5	-1.75915
UBB	-1.7591
LONP1	-1.75609
MZT2A	-1.75609
CYP20A1	-1.75186
EXT2	-1.75156
METTL3	-1.74941
TCF7L2	-1.74897
HUS1	-1.74686
TMEM127	-1.74681
ACBD7	-1.74473
GARS	-1.74473
COPE	-1.74473
PCED1B	-1.74316
CFHR5	-1.74081
ALDH3A2	-1.73693
TAS2R3	-1.73693
UBE2W	-1.73537
C14orf93	-1.73386
LYPD6	-1.73248
TMEM132B	-1.73189
KCTD20	-1.72811
ATP6V1F	-1.72691
TMED10	-1.72543
LRRC14	-1.72543
CALHM3	-1.72368
ELP6	-1.72368
RNF4	-1.72368
BRD7	-1.72368
CCER2	-1.7184
USP46	-1.71772
PTCHD1	-1.71708
ZNF236	-1.71575
DERL3	-1.7148
C7orf55	-1.71458
PSMB5	-1.71345
CTDSPL2	-1.71244
PPIF	-1.71227
KRTAP9-1	-1.71195
GLMN	-1.71177
HIST1H4K	-1.71177
HIST1H4J	-1.71177
RPS4X	-1.71177
UBIAD1	-1.71023
NTAN1	-1.70673
ATF7	-1.70664
PDCD6	-1.70637
NKD1	-1.70516
AQP10	-1.70489
CIAPIN1	-1.70489
C19orf57	-1.70489
PAX8	-1.70415
BPIFC	-1.70377
TTC4	-1.70312
ENAH	-1.6999
PLD1	-1.69717
FGF21	-1.69717
CAPN10	-1.69717
GRSF1	-1.69572
TRIM63	-1.69167
ZNF264	-1.69116
SLC22A13	-1.6892
SUPT4H1	-1.68863
CHD6	-1.68527
SIRT6	-1.68146
MAP3K13	-1.68064
TMEM106B	-1.68064
CCDC79	-1.68064
EIF3L	-1.68064
SMIM12	-1.67857
ZEB1	-1.67741
C11orf16	-1.67448
BLM	-1.6743
ELOVL5	-1.67268
DEFB4B	-1.67248
DEFB4A	-1.67248
ITPK1	-1.6706
RNASEH2B	-1.67011
IRGC	-1.66922
THAP4	-1.66803
ZNF684	-1.66696
AMOTL2	-1.66688
ZFR	-1.66637
AHSA2	-1.66637
WDR83	-1.66633
KLHL17	-1.66492
IFIT3	-1.66492
BTF3L4	-1.66314
CLCA1	-1.65803
CCM2	-1.65736
SULT1C4	-1.65484
TMC8	-1.65187
DENND1B	-1.65187
ILKAP	-1.65187
EHMT2	-1.65187
FOPNL	-1.65144
PPWD1	-1.65012
LRRC72	-1.65012
SPC25	-1.65012
POM121C	-1.65012
HLA-B	-1.65012
COX5A	-1.65012
CYP4F22	-1.65012
DNLZ	-1.65012
HMGA1	-1.64799
CC2D1B	-1.64499
PRRC2C	-1.64428
FUT8	-1.63994
KCTD10	-1.63967
ATP4A	-1.63946
UBE2Z	-1.63686
NAA25	-1.63607
H2BFWT	-1.63547
NDUFAF2	-1.63547
KIR2DL2	-1.63547
KIR2DL3	-1.63547
VAMP3	-1.63515
C9orf173	-1.63322
EIF1B	-1.63291
KCNE2	-1.63054
FAM153B	-1.63051
TMEM55A	-1.63051
RHOC	-1.63051
WIZ	-1.6293
CHN1	-1.62681
ZNF181	-1.6267
TPM4	-1.62652
KRTAP17-1	-1.62348
TREM1	-1.62319
YWHAH	-1.62315
SDHC	-1.62264
UBR4	-1.61907
IFT46	-1.61842
TCEA3	-1.61728
PGLYRP3	-1.61627
FAM98B	-1.61506
DSG2	-1.61409
ADCYAP1R1	-1.61409
PCOLCE2	-1.61309
FAM150A	-1.61281
UFSP2	-1.61208
NAA20	-1.61208
KRT36	-1.6111
USP18	-1.60901
UBTD2	-1.6082
ZNF91	-1.60606
TAF1A	-1.60606
PAPOLA	-1.60597
RNF25	-1.60557
TRAF5	-1.60411
LMBRD1	-1.60411
VCL	-1.60411
TMEM168	-1.60411
C16orf46	-1.59874
UBAC1	-1.59844
KRTAP22-1	-1.59767
GABRD	-1.59719
RAC2	-1.59652
CDH4	-1.59594
TRIM23	-1.59565
UCN	-1.59547
RPS14	-1.59547
CCNF	-1.59547
PTPRZ1	-1.59523
AADACL4	-1.59491
RETN	-1.59176
SEPT8	-1.5913
SDF2L1	-1.5913
SCG5	-1.58682
STPG1	-1.58575
RBMY1E	-1.58423
RBMY1B	-1.58423
RBMY1A1	-1.58423
RBMY1D	-1.58423
INO80D	-1.58354
VCX	-1.58206
ZDHHC1	-1.58013
MRPS14	-1.58009
SSU72	-1.58009
TNKS	-1.58009
LGALS13	-1.58009
SLC35B1	-1.58009
ZBTB37	-1.58009
SLC9A5	-1.5796
TIMP2	-1.57902
ZSCAN2	-1.57864
IFT74	-1.57864
WBP2NL	-1.57654
C7	-1.5731
C3orf14	-1.57196
DNAJB1	-1.57119
EIF4E	-1.57119
KTI12	-1.57119
SMC5	-1.57119
ALDH7A1	-1.57065
TSG101	-1.57017
C21orf140	-1.57017
KLK1	-1.57017
MYCL	-1.56988
EIF5A	-1.5696
CAPN9	-1.56926
DOLPP1	-1.56878
SCTR	-1.56746
CDCA8	-1.56737
ZNF384	-1.56708
DRAXIN	-1.56649
STK4	-1.56589
YWHAG	-1.56431
KLHL2	-1.56401
NOB1	-1.56401
COX17	-1.56265
NXPH3	-1.56242
RAB19	-1.56242
AK2	-1.56239
RBPMS	-1.55656
VANGL2	-1.55656
ZC3H8	-1.55656
KRI1	-1.55635
PUF60	-1.5551
MEF2C	-1.55424
RPL29	-1.55314
LGSN	-1.55187
ARFRP1	-1.55012
XRCC1	-1.55011
ANKRD49	-1.55011
STXBP3	-1.55011
CSE1L	-1.54791
PRAMEF6	-1.54587
FNDC8	-1.54449
GXYLT1	-1.54445
FDPS	-1.54347
AHRR	-1.54347
ZNF397	-1.54347
PNKP	-1.54298
GRB10	-1.54291
AP2M1	-1.54218
TOX3	-1.5418
SFTPD	-1.54029
MAP3K10	-1.53849
ATR	-1.53835
VSIG8	-1.53793
NALCN	-1.53618
BRF1	-1.53545
F2RL1	-1.53502
REP15	-1.53502
RBM28	-1.53478
ADGRF3	-1.53462
CD69	-1.53417
ZC3H10	-1.53273
KLHL5	-1.53156
TCEA1	-1.53142
EIF2B4	-1.53075
TPI1	-1.53075
DNTTIP1	-1.5294
IFT122	-1.52792
CASP8AP2	-1.526
ABCA12	-1.526
EPB41L4A	-1.526
BCL2L11	-1.52482
FANCG	-1.52334
CERCAM	-1.52282
GZMH	-1.52279
EGR4	-1.52242
SGSM3	-1.52015
KIAA1045	-1.51992
ZBTB7A	-1.51894
FAM193A	-1.51756
UBL7	-1.51708
SLC35A4	-1.51618
PGLS	-1.51596
C10orf128	-1.50951
HSD3B1	-1.50951
PPP1R15B	-1.50951
KRTAP1-3	-1.50951
GINS1	-1.50607
SLC52A2	-1.50489
SHROOM1	-1.50489
UGT2A1	-1.50489
FASTKD5	-1.50487
GABRB3	-1.50373
GRM7	-1.50123
LRRC74A	-1.50078
ANKRD11	-1.4995
HECTD4	-1.49644
RBPJ	-1.49581
TIGD2	-1.49528
SPP1	-1.49528
PQLC2L	-1.49438
ACTA2	-1.49335
TRIM49C	-1.49267
TRIM49	-1.49267
HNRNPLL	-1.49255
URAD	-1.49179
HS2ST1	-1.49092
TBCC	-1.4907
ZNF516	-1.49025
GPX4	-1.48952
STK11	-1.48842
B3GALT4	-1.48842
TTC3	-1.48842
ZBTB8A	-1.48842
PLCE1	-1.48842
UTP18	-1.48842
EXOC8	-1.48842
LDB3	-1.4862
HNRNPAB	-1.48511
TECTA	-1.48399
TESPA1	-1.48399
IGSF5	-1.48399
NUP50	-1.48399
ABI3	-1.48399
ALDH1A2	-1.48372
FURIN	-1.48362
ZNF589	-1.48143
NEB	-1.48143
CDK2AP1	-1.48036
POLDIP3	-1.47923
ATG5	-1.47906
PRELP	-1.47826
BHLHE41	-1.47816
TOR1A	-1.47534
AMELY	-1.47516
G6PD	-1.47463
CDH11	-1.47441
PGM5	-1.47392
COL25A1	-1.4724
COL5A3	-1.47128
XPC	-1.46995
PF4	-1.46995
KDM1A	-1.46949
RBM7	-1.46843
CAB39	-1.4682
PDRG1	-1.4682
IMPAD1	-1.4682
ZC3H11A	-1.4682
HMG20B	-1.46764
STX17	-1.46624
EPDR1	-1.46615
TBP	-1.46219
VSIG10	-1.46198
C1orf54	-1.46198
SNRPD1	-1.46143
LEMD1	-1.46138
STT3B	-1.4598
CARF	-1.45936
SH3TC1	-1.4587
ARF4	-1.45788
GFER	-1.45788
TIGD7	-1.45788
STRIP1	-1.45788
USP17L10	-1.45788
SUSD2	-1.45788
SPRN	-1.45771
HELQ	-1.45679
GPR85	-1.45611
VSTM2B	-1.45585
POGLUT1	-1.45529
UBA1	-1.45407
PIK3C2B	-1.45395
ATG3	-1.45342
IKBKAP	-1.45208
TKFC	-1.45208
CCT7	-1.45208
HPS5	-1.45208
TIGD5	-1.45208
UNC45B	-1.44959
ATG101	-1.44927
RAB37	-1.44916
LGI4	-1.44771
SLC25A1	-1.44587
LSM1	-1.44587
GNAZ	-1.44587
LPCAT2	-1.44587
RPS5	-1.44587
PSMG4	-1.44587
FEN1	-1.44587
HYDIN	-1.44587
ZNF112	-1.44572
TMEM108	-1.44564
TNPO1	-1.4455
ARL8B	-1.44331
NRXN2	-1.44331
SF3A3	-1.44331
SLC40A1	-1.44154
IRS2	-1.4389
IP6K2	-1.43696
IL27	-1.43661
CYP2C19	-1.43661
SON	-1.43514
CCDC71	-1.43155
PRKRIP1	-1.43147
GABBR2	-1.43145
ACSS1	-1.43065
ZFC3H1	-1.43053
UAP1	-1.43025
TTC9	-1.43025
HNRNPD	-1.43025
CCDC92	-1.43001
NAALADL1	-1.42901
TRAM1L1	-1.42614
PNMAL1	-1.42584
C11orf58	-1.42576
GUCA1C	-1.42562
TAF4	-1.42362
WDR4	-1.42262
KCNMB4	-1.42262
ZNF284	-1.42262
STX3	-1.42262
S100A2	-1.42189
PARPBP	-1.42189
KIF5C	-1.42189
HNRNPR	-1.42165
ABR	-1.42067
HIST1H3B	-1.42034
RPRD1A	-1.41936
NT5C2	-1.41762
RDX	-1.41513
MACF1	-1.41507
RPEL1	-1.41396
ACTG2	-1.41396
OAT	-1.41396
DHRS13	-1.412
PRKACB	-1.41059
DENND4B	-1.40966
SND1	-1.40937
PLCD1	-1.40881
COMMD7	-1.40845
MPP4	-1.40823
CREB3L2	-1.40759
SNX27	-1.40634
TIGD1	-1.40605
ENDOG	-1.40581
EML3	-1.40581
CCDC171	-1.40581
THRA	-1.40581
UBA3	-1.40436
POLR2M	-1.40355
PINLYP	-1.40329
NKX1-1	-1.40239
HSPA5	-1.40204
TMEM117	-1.40204
ANXA3	-1.40204
AHDC1	-1.40204
RWDD1	-1.40204
LAMTOR2	-1.40134
HIST1H2BF	-1.4008
FAIM	-1.4005
PTPRN	-1.4003
GANAB	-1.40015
FCGR3A	-1.39923
MPZL3	-1.39901
GNAT3	-1.39901
MBTD1	-1.39893
ABCB6	-1.39815
WDR18	-1.3963
ZNF689	-1.39537
DCDC5	-1.39517
NBAS	-1.39517
CXADR	-1.39449
PLIN4	-1.39401
SCPEP1	-1.39381
HS6ST1	-1.39381
LYRM9	-1.39359
BTBD16	-1.39268
MBD4	-1.39205
PON1	-1.39116
ADI1	-1.39104
TMEM59	-1.3901
TPP1	-1.38984
ING4	-1.38979
EIF3M	-1.38937
CPT1B	-1.38932
CNGB3	-1.38817
BRD4	-1.38782
TUBA3D	-1.38688
RAMP1	-1.38628
IFIT1	-1.38504
DDX42	-1.38421
TBC1D7	-1.38317
TMEM231	-1.3825
KRT14	-1.38193
SDE2	-1.38193
NUFIP1	-1.38193
TNFRSF25	-1.38193
C11orf42	-1.38193
TAZ	-1.38193
PAPSS2	-1.38193
CYB561	-1.38193
TXNL1	-1.38139
VSTM2L	-1.38035
PIP5K1C	-1.3801
ACTR1B	-1.3798
SLC25A38	-1.37973
CHRNE	-1.37973
RAMP2	-1.37973
CALR	-1.37971
KCTD7	-1.37735
LAMTOR1	-1.3773
ZDHHC22	-1.37606
KIAA1919	-1.37366
ZNF778	-1.37354
BOD1	-1.3731
ATG14	-1.37118
GABRG3	-1.37105
PLA2G5	-1.3705
KRT24	-1.36958
HAND2	-1.36813
GKN1	-1.36726
PARP3	-1.36726
GRIN2A	-1.36688
GSTZ1	-1.36659
DDX41	-1.36623
CASP6	-1.36565
PIGS	-1.36561
KRTAP9-3	-1.36297
SH3BP5	-1.3624
POLR1C	-1.36155
RNPC3	-1.36155
CARTPT	-1.36155
TNFAIP2	-1.36132
TMEM217	-1.36071
ZCCHC14	-1.35897
CD163	-1.35859
SF3B6	-1.35842
TSHR	-1.35802
HINFP	-1.35777
SERPINH1	-1.35652
DMRT1	-1.35561
KIAA1586	-1.35481
ZNF726	-1.35446
MTFP1	-1.3542
MIB2	-1.35355
TNNC1	-1.35337
IER2	-1.35325
USP42	-1.35297
SLITRK1	-1.35244
USP47	-1.35242
KDF1	-1.35133
VENTX	-1.35088
CYP4B1	-1.34949
DET1	-1.34929
HIPK4	-1.34852
TRMT5	-1.34826
SLC25A28	-1.34814
PRKACG	-1.3479
SMC2	-1.3469
TFPT	-1.34605
MED29	-1.3457
DPYSL4	-1.34567
NFATC3	-1.34551
KIAA0226L	-1.34544
SRRM1	-1.34514
KLHL8	-1.34514
TMUB2	-1.34514
MOGS	-1.3445
METTL7B	-1.34441
C2CD4A	-1.3437
EBF3	-1.3434
P4HA1	-1.34338
MYL1	-1.34138
LIPE	-1.34118
PGAM1	-1.34061
PRPF40A	-1.34061
TPH1	-1.34061
SEL1L	-1.34057
TMEM95	-1.34042
SPINT4	-1.33803
MYBBP1A	-1.33784
SCRT1	-1.33784
MICAL3	-1.3374
KIF27	-1.33584
KRT7	-1.33553
ASRGL1	-1.33404
SMAD4	-1.33295
ANAPC4	-1.33264
METAP1	-1.33247
CYB5B	-1.33199
ZNF177	-1.33109
SFTA3	-1.33069
MMS22L	-1.32939
CSTL1	-1.3287
HOXC9	-1.32804
GAS8	-1.32766
FAM8A1	-1.32766
ZNF490	-1.32714
CEP57	-1.32685
SEPT14	-1.32655
NUDT5	-1.32647
LILRB3	-1.3258
ZZZ3	-1.32532
SLC17A8	-1.32497
GDPD1	-1.32236
DGCR6L	-1.32203
ZBTB18	-1.32141
FAM110C	-1.32114
APOB	-1.32058
MXD4	-1.32024
HOXD11	-1.31993
C7orf72	-1.3199
BCL10	-1.31883
CDK17	-1.31736
CYP4A11	-1.31724
STX8	-1.31686
ACSM5	-1.31461
SIRPB2	-1.31461
CHGA	-1.31461
KRTAP10-8	-1.31461
NBPF10	-1.31461
ERI3	-1.31457
RPL19	-1.3145
ICE1	-1.3145
GCM2	-1.3145
PTTG1	-1.3145
CDC37	-1.3145
NPY1R	-1.3145
CD55	-1.3145
PARP10	-1.31416
SPEF2	-1.31406
APH1B	-1.31396
ERICH6B	-1.31315
NR4A3	-1.31292
PRKAA2	-1.31167
ADAT3	-1.31167
BMP2	-1.30965
PHF12	-1.30814
PROSER1	-1.30641
NCMAP	-1.30633
TUSC2	-1.30604
TDRD1	-1.30604
ZNF350	-1.30604
DCST1	-1.30561
EXOC1	-1.30522
CCDC43	-1.3043
ZRANB2	-1.3039
MOB1B	-1.30378
C17orf99	-1.30354
CCDC134	-1.30255
SHMT2	-1.30069
MYNN	-1.30042
DNPEP	-1.30034
GMPR	-1.29997
LMTK3	-1.29943
CXCL11	-1.29831
UNC79	-1.29787
UBL5	-1.29719
HOMER3	-1.29708
PPFIA4	-1.29694
SPAG9	-1.29694
KCNN1	-1.29694
BSX	-1.29694
ADAM28	-1.29694
SLC25A39	-1.2954
PNPLA1	-1.29523
TBC1D28	-1.29512
ZNF682	-1.29498
PSG4	-1.29403
RBM26	-1.2931
FTO	-1.29206
ASH1L	-1.29093
YIF1B	-1.29043
IFITM1	-1.29037
SLC10A5	-1.28994
ANKS1B	-1.28927
B4GALNT4	-1.28905
PABPC1	-1.28813
CST1	-1.28779
KRR1	-1.28779
HNRNPA1L2	-1.28779
CHEK1	-1.28779
RHOA	-1.28779
VPS16	-1.28779
KRTAP12-1	-1.28779
POLR3K	-1.28779
NKAIN2	-1.28779
CST5	-1.28779
MAPRE2	-1.28765
URM1	-1.28675
IL36A	-1.28668
SAMD13	-1.28428
ARL6IP1	-1.28344
COX6B1	-1.28327
GPRIN3	-1.28327
KRTAP9-7	-1.28327
ZNF248	-1.28238
EXOSC4	-1.2821
ATXN1L	-1.28066
MRI1	-1.28002
CAPZA2	-1.27972
SLC23A2	-1.27959
RPL28	-1.27904
CCL24	-1.2766
ZNF423	-1.27579
CLASRP	-1.27527
SEPT11	-1.27493
POU5F1	-1.27491
RAI2	-1.27468
DHX35	-1.27443
CDR2	-1.27443
DPF2	-1.27443
DGUOK	-1.27443
ZNF518B	-1.27443
CWH43	-1.2742
PTCHD4	-1.27335
SLC22A31	-1.2733
TRMT1L	-1.27271
HAUS8	-1.27091
TXNRD1	-1.2706
KAZALD1	-1.27049
TCEAL4	-1.27043
MCM2	-1.26994
SCAMP3	-1.26944
ADAL	-1.26936
SEMA5B	-1.26894
MRPL47	-1.26817
NAAA	-1.26778
OXLD1	-1.26757
CBR3	-1.26749
HEXB	-1.26676
EPG5	-1.2652
NME3	-1.2652
AGFG1	-1.2652
GJC3	-1.2652
EDARADD	-1.2652
SOCS7	-1.26367
EGR3	-1.26333
KCNIP4	-1.26284
ASPA	-1.26275
APRT	-1.26162
DSN1	-1.26121
GAL3ST4	-1.26061
SPRR2B	-1.26041
SPRR2A	-1.26041
PRRC2A	-1.26014
SRCIN1	-1.26014
RPL26L1	-1.26014
HES1	-1.26014
XAB2	-1.26014
TRPM6	-1.26014
ORC1	-1.26014
ENOX1	-1.25995
MBIP	-1.25809
FAM129C	-1.25771
STAG1	-1.25579
EREG	-1.2554
MMP20	-1.25502
GPR142	-1.25502
ISM2	-1.25502
TAS2R46	-1.25502
NSFL1C	-1.25502
CWC25	-1.25387
ABRACL	-1.2533
TPST2	-1.25312
PPP2R2D	-1.25208
STBD1	-1.25187
BIRC2	-1.25181
UTP6	-1.25154
ZNF396	-1.24829
MPC2	-1.24784
ENTPD7	-1.24778
PHKB	-1.24774
CCDC38	-1.24766
CCL27	-1.24729
FAM78A	-1.24665
C22orf31	-1.24537
NOTO	-1.24523
CAAP1	-1.24475
TBX4	-1.2444
SKP2	-1.2443
MAGEF1	-1.24413
GPR31	-1.24339
ADAMTS19	-1.24308
CCL22	-1.24301
GLT8D1	-1.24301
NR4A2	-1.24301
ZNF213	-1.24301
DNAJC13	-1.24301
FAM102A	-1.24116
AKAP10	-1.2399
BLOC1S1	-1.23888
C7orf49	-1.23873
MLPH	-1.23796
DHX38	-1.23713
TCP11X2	-1.23713
SDCCAG8	-1.23713
E2F1	-1.23711
HSBP1	-1.23562
KANSL2	-1.23551
NCAPG2	-1.23551
LCE2D	-1.23551
MARC2	-1.23551
STRN3	-1.23551
PSG3	-1.23551
CCDC115	-1.23551
ALG10	-1.23551
GLT8D2	-1.23551
ADAMTSL4	-1.23551
INTS12	-1.23551
ENDOD1	-1.23551
ATG12	-1.23551
NOC4L	-1.23551
BANP	-1.23551
TP53INP1	-1.2348
VAV1	-1.23435
COL28A1	-1.234
ZNF805	-1.23385
SP4	-1.23383
CREB1	-1.23374
BLOC1S6	-1.23367
MARCH5	-1.23189
GOLGA6D	-1.2315
GOLGA6C	-1.2315
ZNF618	-1.23104
MYH14	-1.23097
KRTAP4-3	-1.23025
DIABLO	-1.22788
CHKB	-1.22768
CBR4	-1.22695
LDHAL6B	-1.2261
IGLL5	-1.22544
C1orf105	-1.22483
LATS1	-1.22339
VWA3A	-1.22307
ZNF610	-1.22286
WDTC1	-1.22286
ASMT	-1.2227
CEP63	-1.22235
ARHGAP11A	-1.22235
SRXN1	-1.22216
TMEM183B	-1.22186
ACTA1	-1.2215
CMTM4	-1.22056
MBD1	-1.21923
MRPL45	-1.21768
SLC39A13	-1.21702
PSME3	-1.21669
ZC2HC1A	-1.21642
FAM20B	-1.21613
NUMBL	-1.21613
PRPF3	-1.21613
SLC34A1	-1.2161
FOXI2	-1.21586
SARNP	-1.21564
N6AMT1	-1.21526
KDM6B	-1.21445
NBEAL2	-1.2141
AVEN	-1.21305
YIPF3	-1.21285
CACNG8	-1.21283
HAX1	-1.21214
SCG3	-1.21207
NDUFS3	-1.21182
PMCH	-1.21098
TEPP	-1.21068
AGXT	-1.2102
ZACN	-1.20983
TANGO6	-1.20978
TMPRSS11F	-1.20933
METTL9	-1.20918
PIWIL1	-1.209
LAX1	-1.20855
APBB1IP	-1.2084
RAB24	-1.2084
MMADHC	-1.2084
NEU4	-1.2084
DOCK9	-1.2084
RCHY1	-1.2084
ATP8A2	-1.2084
LAT2	-1.20813
CAPN15	-1.20801
TSSK6	-1.20798
EEFSEC	-1.20767
DYNC1I2	-1.20648
IGSF3	-1.20645
WSB2	-1.20645
VCP	-1.20645
SWAP70	-1.20645
TPT1	-1.20645
LEFTY1	-1.20645
EPHA10	-1.20645
ARL1	-1.20632
SKA2	-1.20536
LEMD2	-1.20419
WDR20	-1.20271
CCR7	-1.20196
SCGB2A1	-1.20141
GPATCH11	-1.20091
ZBTB34	-1.20027
RFX1	-1.19918
GAPT	-1.19786
PSMB3	-1.19786
LMO4	-1.19786
C19orf18	-1.19786
TOMM34	-1.19786
RASL10B	-1.19786
ENAM	-1.19786
NDUFB10	-1.19786
RNF207	-1.19786
KBTBD2	-1.19744
FAM86B2	-1.19626
HTR1D	-1.196
SRSF12	-1.19587
SLC12A8	-1.1952
LDB1	-1.19508
DRC7	-1.19493
LHFPL1	-1.19455
USP15	-1.19392
FLYWCH1	-1.19374
ACAD11	-1.19343
DENND4C	-1.19309
PLA2G10	-1.193
HINT1	-1.19224
TRPV6	-1.192
PROC	-1.19095
MEOX2	-1.19053
CNOT3	-1.19053
SCRN3	-1.19009
MS4A10	-1.18997
DPYSL2	-1.18982
TMEM254	-1.18965
ZNF184	-1.18871
SLC25A26	-1.18849
CLPSL1	-1.18849
GNB4	-1.18849
DNAAF2	-1.18849
EPHA6	-1.18822
ZNF124	-1.18725
PTPN11	-1.1871
C4orf45	-1.18626
TMEM202	-1.18588
RXFP4	-1.18543
INTS10	-1.18533
C9orf156	-1.18501
VPREB1	-1.18418
C3orf30	-1.18408
FAM43B	-1.18401
GPT2	-1.18334
ZNF578	-1.18241
KIF18B	-1.18241
SLC25A16	-1.18241
KRT25	-1.18127
FAM186B	-1.18125
SRP14	-1.18108
CABLES2	-1.18077
STX7	-1.18014
KIAA0195	-1.18002
CYP1A1	-1.17952
AGAP4	-1.1795
ADGRA3	-1.1795
SCD	-1.1795
GRPEL1	-1.1795
ZNF626	-1.1795
SNAPC1	-1.1795
WAPAL	-1.1795
GOLGA8N	-1.1795
LSM7	-1.1795
NCR3	-1.1795
FRG2	-1.1795
KIF13B	-1.17869
DPM2	-1.17839
C4orf47	-1.17802
GPR137	-1.17762
SLC39A1	-1.17762
PHLDB1	-1.17762
RHAG	-1.17762
ADAM2	-1.1772
UNC93A	-1.17649
CSF2RA	-1.17642
MFAP5	-1.17623
RGS1	-1.17585
SCP2D1	-1.17561
GOLPH3	-1.17501
DIDO1	-1.1748
FAM213A	-1.17479
AKR1C4	-1.17442
CHCHD4	-1.17397
GREB1L	-1.1737
MORN5	-1.1734
ZER1	-1.17219
RAB35	-1.17178
DDB1	-1.17146
DEAF1	-1.17087
GHDC	-1.17037
LRCOL1	-1.17001
SRSF10	-1.16959
FAM188A	-1.16946
GALNT5	-1.1689
TBC1D10B	-1.16763
GMNC	-1.16747
PUS7	-1.16747
KCNJ18	-1.16747
VGLL3	-1.16747
ADAMDEC1	-1.16747
ZAN	-1.16747
HMGCL	-1.16747
BIK	-1.16747
APBB3	-1.16747
GMDS	-1.16707
ACSL5	-1.16689
ITPR1	-1.16666
PSPN	-1.16628
MZT2B	-1.16593
MAP3K12	-1.16494
SCN7A	-1.16445
UBE3A	-1.1633
MFSD6L	-1.16319
FAM151A	-1.16211
CYP51A1	-1.16189
SGCB	-1.1614
C8orf76	-1.1605
SLC9C1	-1.16019
ERCC6L	-1.15974
DEFB113	-1.15897
CAMSAP3	-1.15897
B3GAT2	-1.15778
MFSD3	-1.15735
SEC14L6	-1.15674
NFAM1	-1.15651
PLEKHA1	-1.15607
LRRC17	-1.15563
ATG16L2	-1.15543
RTCA	-1.15521
RELL1	-1.15493
NAT14	-1.15435
ZP3	-1.15385
ZNF730	-1.15376
LENG8	-1.15355
RND1	-1.15355
HRH2	-1.15355
FAM53A	-1.15355
MADD	-1.15355
WDR11	-1.15355
IQCF1	-1.15343
GSR	-1.15275
SNTA1	-1.15275
PAOX	-1.15275
DDX56	-1.15275
ZNF852	-1.15275
RHBDD3	-1.15275
USP26	-1.15269
TRIM41	-1.15174
SLC8A3	-1.15097
UMAD1	-1.15076
TRHDE	-1.15022
TBX20	-1.15011
CCNE1	-1.14963
FMO5	-1.1489
CUL9	-1.14864
DACT1	-1.14808
CREBL2	-1.14797
SLC1A6	-1.14737
SMIM7	-1.14662
TUT1	-1.14583
SMAD2	-1.14446
LACTB2	-1.14444
C11orf54	-1.14412
C6orf25	-1.14394
CST3	-1.14334
ZNF561	-1.14195
UBE2K	-1.14195
SRI	-1.14195
TBC1D19	-1.14195
CHML	-1.14195
CDKN2C	-1.14195
NDUFB8	-1.14195
ZDHHC15	-1.14163
DCAF6	-1.14145
FANCA	-1.14145
RQCD1	-1.14145
NRD1	-1.14143
GLRA1	-1.14045
SEC61A2	-1.14029
RARRES1	-1.14006
NSUN5	-1.14003
ESYT3	-1.13951
ST3GAL4	-1.13852
LDHAL6A	-1.13834
NHSL1	-1.13808
CELA1	-1.13778
PRIMA1	-1.1375
AFMID	-1.13653
ADCY4	-1.1365
IP6K3	-1.13528
RMND1	-1.13517
ADGRF2	-1.13501
C1QTNF9B	-1.13484
RPL24	-1.13471
CFHR2	-1.13323
ASAH1	-1.13323
RSPH10B	-1.13323
ATP6V0A4	-1.13323
SPATA7	-1.13323
LPAR2	-1.13258
RPAIN	-1.13179
SLC45A2	-1.13092
VPS4A	-1.13007
RSAD1	-1.12998
TRPC4	-1.12965
ZNF655	-1.12954
CBLC	-1.1294
CDIP1	-1.12894
LGR4	-1.12786
CTNND2	-1.12563
WTAP	-1.12505
MIER1	-1.12482
IL12RB2	-1.12475
POTEM	-1.12466
IARS2	-1.12349
NOX4	-1.12349
PSMD3	-1.12349
CFL1	-1.12349
ZMYND8	-1.12349
CST4	-1.12349
BPIFA1	-1.12349
NCAPD2	-1.12349
MSTO1	-1.12349
MAD2L2	-1.12349
DYNC1I1	-1.12344
CHI3L1	-1.12344
CREBZF	-1.12344
ARHGEF1	-1.12344
RAB3GAP2	-1.12344
FN3KRP	-1.12344
SAMD1	-1.12344
MYL4	-1.12196
SCHIP1	-1.12126
F2	-1.12074
ETV7	-1.12035
CSNK1A1L	-1.11975
COMMD10	-1.11914
DBR1	-1.11892
PPM1M	-1.11878
MMS19	-1.11829
CIDEC	-1.11753
ARHGEF6	-1.11591
CA7	-1.11581
BSCL2	-1.11508
LSM4	-1.11429
SLC2A3	-1.11429
STMND1	-1.11429
TMEM88	-1.11429
NOP58	-1.11429
UBA2	-1.11283
PRIMPOL	-1.11272
SIGIRR	-1.1111
CD8A	-1.11072
DENND5B	-1.11056
HOXC5	-1.11048
CXCL17	-1.11042
MLX	-1.11005
PRAC2	-1.10974
TMEM91	-1.10913
DNAH12	-1.10883
EXT1	-1.10688
BOD1L2	-1.10685
MROH9	-1.10685
WBSCR28	-1.10685
ATAD2	-1.10685
TLK2	-1.10685
DMXL1	-1.10685
RALGAPB	-1.10658
HSPBAP1	-1.10638
LCA5	-1.1056
SAXO2	-1.10536
FNBP1L	-1.10384
INSRR	-1.10379
NDN	-1.10303
LZIC	-1.10258
NDFIP1	-1.10206
DCLRE1A	-1.10206
PLIN1	-1.10172
HDAC8	-1.10152
TLR3	-1.10058
HIGD1A	-1.10047
TPPP2	-1.09997
XPO7	-1.09933
AK9	-1.0974
SNAP29	-1.09646
POLRMT	-1.09645
GALNT12	-1.09645
ZBTB49	-1.09645
ACSM6	-1.09645
POLL	-1.09645
TARBP2	-1.09586
TAGLN3	-1.0956
CCNI	-1.09547
FOLH1	-1.09478
SCNN1B	-1.09475
CLTCL1	-1.09426
EIF3B	-1.09419
GID8	-1.09419
PEX5L	-1.09419
DUSP10	-1.09419
FAM206A	-1.09419
RBBP6	-1.09419
MB	-1.09419
OSTC	-1.09419
RRP12	-1.09419
PARD6B	-1.09362
VN1R1	-1.09359
ZNF737	-1.09313
FLNB	-1.09309
CLDN5	-1.09293
ACPP	-1.09243
OVGP1	-1.09077
TRPV4	-1.09051
ZNF326	-1.08998
BANF2	-1.08987
DYNC2H1	-1.08962
NUP85	-1.08945
PPIA	-1.08882
NLRP6	-1.08871
CBY3	-1.08858
STAB2	-1.08852
C11orf57	-1.08843
FAM181A	-1.08826
TDRD15	-1.08826
RTFDC1	-1.08826
SCRT2	-1.08826
AIPL1	-1.0878
FOXRED1	-1.08779
NLGN4Y	-1.08725
CHAD	-1.08695
KALRN	-1.08676
BRD3	-1.08484
ASCL3	-1.08411
MYCBP	-1.08338
VPS18	-1.08323
ZNF619	-1.08315
PIGK	-1.0828
IRF4	-1.08276
MIDN	-1.08266
DCHS2	-1.08255
PAMR1	-1.08238
SHOX2	-1.08209
CRAMP1L	-1.08201
ATG4B	-1.08201
LARP1	-1.08178
EIF3C	-1.08132
SLC2A4	-1.08125
DYNLL1	-1.08085
KCNQ1	-1.08078
NFRKB	-1.08016
CLEC4C	-1.07999
RASAL3	-1.07999
WDR89	-1.07999
CST9	-1.07999
PSD2	-1.07999
PAFAH1B1	-1.07999
SRGAP2B	-1.07999
RFX6	-1.07999
TCF25	-1.07999
IL7R	-1.07988
ADGRF1	-1.07972
TTLL10	-1.07919
NOL10	-1.07907
PIGY	-1.07865
THOC5	-1.07834
VTN	-1.07792
KATNB1	-1.07779
COCH	-1.07759
SERPINA12	-1.07712
WDR7	-1.07645
RPL3	-1.07643
ANKRD20A1	-1.07642
AREL1	-1.07522
HNF1A	-1.07485
FAN1	-1.07459
RASD1	-1.07446
PRKAR2B	-1.07377
TMEM238	-1.07306
TP53BP1	-1.07294
HOXA3	-1.07263
NPPA	-1.07237
PLGRKT	-1.07221
C19orf40	-1.0713
IFNA21	-1.0713
FARP2	-1.07127
REV3L	-1.07094
MAPK1IP1L	-1.07094
MNDA	-1.07094
RNF181	-1.07094
SH2D3C	-1.07094
IK	-1.07094
RNF121	-1.07083
SEC63	-1.07079
TSPAN11	-1.07006
NR6A1	-1.06972
MIEF2	-1.0696
NFKBIE	-1.06957
CTRC	-1.06822
NLRP11	-1.06786
C20orf141	-1.06642
BCKDK	-1.06526
ZSCAN5A	-1.06524
ZG16B	-1.06484
PXT1	-1.06479
AAMP	-1.06434
AHCYL1	-1.0636
FCRL3	-1.0635
TMEM65	-1.0635
AGBL2	-1.0635
PISD	-1.0635
SEC14L1	-1.0635
SPDYA	-1.0635
NVL	-1.0635
SPATA20	-1.0635
EIF3G	-1.0635
CPLX2	-1.0635
COPS5	-1.0635
EEF1B2	-1.0635
TINF2	-1.0635
SLMO2	-1.0635
ZNF117	-1.0635
GTF3C4	-1.0635
TMEM133	-1.0635
BTAF1	-1.0635
PAPOLG	-1.06307
UGT2B28	-1.06304
CAB39L	-1.06301
POLG	-1.06301
ASCL2	-1.06301
TMEM253	-1.06301
FBXW12	-1.06301
MCTP1	-1.06301
FAM81A	-1.06301
NEDD4L	-1.06288
ZNF583	-1.06221
TMOD4	-1.06185
C12orf29	-1.06143
WNT2B	-1.06134
CFAP57	-1.06127
ULBP3	-1.06069
PSMC5	-1.06007
CEACAM18	-1.06001
SETX	-1.05921
RAB3D	-1.05885
GRK6	-1.05836
CDH3	-1.05767
CLEC2L	-1.057
RPP21	-1.05665
PRDM9	-1.05659
DEXI	-1.05637
PYGB	-1.05583
GPAA1	-1.05525
PPARG	-1.05515
SOCS1	-1.05512
LNX2	-1.05467
C14orf159	-1.05428
HIST1H3G	-1.05388
RHOXF2	-1.05351
ZNF17	-1.05351
IPO13	-1.05351
ABHD17A	-1.05351
P2RX4	-1.05351
HLA-DMB	-1.05351
SIRT1	-1.05351
TSR1	-1.05351
KRBA2	-1.05341
PRR22	-1.0533
SLC35F6	-1.05276
NR1H4	-1.05264
ZC3H7A	-1.05224
MRPS17	-1.05199
CYP4X1	-1.05191
MAPK12	-1.05176
HERC2	-1.05176
OLFM4	-1.05116
ZNF701	-1.05098
TUBA1B	-1.05097
FCMR	-1.05079
KCNN2	-1.05055
HS3ST6	-1.04995
PLCL1	-1.04985
DTNA	-1.04934
ZC3H6	-1.04928
CXorf23	-1.04927
CCSER2	-1.04923
BCKDHA	-1.04871
NOTCH2NL	-1.0487
CKAP2	-1.04865
DAZAP2	-1.04845
RPN1	-1.04766
SAR1A	-1.04686
ANGEL1	-1.04641
CEP78	-1.04617
IGSF10	-1.04612
PLCD4	-1.04509
KCTD19	-1.04495
RAD21	-1.04495
ERH	-1.04495
ANO8	-1.04495
PPIB	-1.04495
APEX1	-1.04495
PLSCR1	-1.04495
C16orf54	-1.04495
ZNF169	-1.04495
SIGLEC14	-1.04454
KANK1	-1.0442
FPR1	-1.04392
RSRC1	-1.04371
SPINT1	-1.04327
BCO1	-1.04255
RHOG	-1.04227
STAT3	-1.04224
EXOC2	-1.04194
TMA7	-1.04178
C17orf50	-1.04151
ORC4	-1.04099
CCL2	-1.04098
CCDC59	-1.04062
NAP1L5	-1.0406
SYAP1	-1.03979
TET1	-1.03971
SLC12A1	-1.03965
FBXO8	-1.03965
C11orf52	-1.03958
SYT9	-1.03934
BRI3	-1.03851
ATG2B	-1.03814
SSH1	-1.03806
JAG1	-1.03804
PLSCR4	-1.038
PPP2R3C	-1.038
SLC2A13	-1.038
DNAJC3	-1.03765
ZBTB41	-1.03745
NDUFS6	-1.03739
SCGB1D2	-1.03731
RNMTL1	-1.03631
TST	-1.03596
FAM45A	-1.03596
TTF1	-1.03567
NUPL2	-1.03533
PCM1	-1.03502
ECHDC3	-1.03453
EFNB2	-1.03444
AIDA	-1.03423
ARHGAP39	-1.03402
NKRF	-1.03351
SPRR4	-1.03342
GPAM	-1.03327
TBL1XR1	-1.03308
ROR1	-1.03258
TMEM203	-1.03219
ADGRV1	-1.03208
DIXDC1	-1.03168
TBCB	-1.0314
WDR61	-1.0314
EEF2	-1.0314
POU5F1B	-1.0314
USP17L13	-1.0314
CPSF6	-1.0314
STT3A	-1.0314
RBMXL1	-1.0314
EFCAB13	-1.0314
SLC10A6	-1.0314
RUFY4	-1.0314
TMEM144	-1.0314
CCT2	-1.0314
YPEL1	-1.0314
AFG3L2	-1.0314
BSPRY	-1.03131
NGRN	-1.03131
SFXN4	-1.03131
BZRAP1	-1.03131
CAMKK1	-1.03131
TANC1	-1.03131
FAM98C	-1.03131
FSD1L	-1.03076
USP17L17	-1.02946
FMN2	-1.02899
NSUN4	-1.02865
KIAA0586	-1.02865
YIF1A	-1.02865
CFAP99	-1.02831
MPP1	-1.028
SLC25A3	-1.02793
HLA-DOA	-1.02778
ALK	-1.02716
SHISA8	-1.02691
SYMPK	-1.02653
ZNF263	-1.02613
KCMF1	-1.02517
UBE2L3	-1.02501
BMP8B	-1.02469
HIRIP3	-1.02456
SOBP	-1.02436
PRSS2	-1.02426
HSF5	-1.02381
MEGF6	-1.02332
TUBB4B	-1.02289
DYDC1	-1.0228
SUN3	-1.02247
SYT4	-1.02234
GBP6	-1.02234
C19orf48	-1.02234
FBXW5	-1.02234
PLEKHA8	-1.02234
DSCC1	-1.02234
EPGN	-1.02234
THTPA	-1.02234
HIST1H2AB	-1.02222
DUSP4	-1.02154
FAM46D	-1.0214
RAB6A	-1.02077
NR2F2	-1.02064
CLMN	-1.02047
JKAMP	-1.02042
HSPB2	-1.02
TMEM38B	-1.01949
SPPL3	-1.01876
FBLN2	-1.01839
TTC21A	-1.0181
MYO1H	-1.01799
[truncated: 16,367 more rows]
