# Supplementary material for: Transposable element activity captures human pluripotent cell states
Source: EMBO Rep. 2024 Dec 12;26(2):329–52. doi: 10.1038/s44319-024-00343-y (PMC11772670; doi:10.1038/s44319-024-00343-y)
Supplement: Supplementary file 5 — Source data Fig. 4 [file 44319_2024_343_MOESM5_ESM.zip › Figure 4/4C/4C_CRISPR_KO.xlsx]

## Sheet: Primed conditions
sgCTRL	sgTRIM39	sgRBM15	sgKDM7A	sgFOXH1	sgZIC3	sgNSD1	sgFUS
0.75	1.26	1.2	1.34	4.16	4.86	5.88	6.49
1.03	1.69	1.2	1.69	2.94	4.41	5.91	5.35
1	1.83	0.79	1.41	3.72	2.99	5.17	7.65

## Sheet: Naïve conditions
sgCTRL	sgTRIM39	sgRBM15	sgKDM7A	sgFOXH1	sgZIC3	sgNSD1	sgFUS
2.1	7.52	9.09	25.7	9.79	28.6	31.9	26.1
2.59	6.72	11.5	28	10	27.9	20.2	23.9
2.68	6.07	10.2	23.1	11.7	16.6	25.3	22.6
