# Supplementary material for: Transposable element activity captures human pluripotent cell states
Source: EMBO Rep. 2024 Dec 12;26(2):329–52. doi: 10.1038/s44319-024-00343-y (PMC11772670; doi:10.1038/s44319-024-00343-y)
Supplement: Supplementary file 5 — Source data Fig. 4 [file 44319_2024_343_MOESM5_ESM.zip › Figure 4/4D/4D_qPCR_sgFUS_sgNSD1.xlsx]

## Sheet: Sheet1
DPPA5			DPPA3			ZPF42			KLF17
sgCTRL	sgFUS	sgNSD1	sgCTRL	sgFUS	sgNSD1	sgCTRL	sgFUS	sgNSD1	sgCTRL	sgFUS	sgNSD1
1	2.19	2.85	1	3.00606	1.88482	1	3.15425	3.93791	1	1.4	4.29
1.03	2.64	2.27	1.13079	3.37535	2.58179	1.08316	3.27244	4.43656	0.59	1.79	4.11
1.01	2.66	2.52	0.991274	3.23338	2.29211	0.908983	3.20533	3.88016	0.92	1.74	3.84
